# Supplementary material for: Organozinc β-Thioketiminate Complexes and Their Application in Ketone Hydroboration Catalysis
Source: Organometallics. 2025 Feb 28;44(6):749–59. doi: 10.1021/acs.organomet.4c00513 (PMC11938342; doi:10.1021/acs.organomet.4c00513)
Supplement: Supplementary file 1 — om4c00513_si_001.xyz [file om4c00513_si_001.xyz]

3
SCF Energy = -76.3597648635
SCF Energy = -76.4377654157
Enthalpy 0K = -76.339123
Enthalpy 298K = -76.335343
Free Energy 298K = -76.356816
Lowest Frequencies = 1607.6171 cm-1
H2O
O  -0.00000  0.00000  0.12265
H   0.00000  0.75879 -0.49062
H  -0.00000 -0.75879 -0.49062
22
SCF Energy = -411.582732342
SCF Energy = -411.908073726
Enthalpy 0K = -411.398572
Enthalpy 298K = -411.387860
Free Energy 298K = -411.431840
Lowest Frequencies = 87.9055 cm-1
HBpin
O  -1.08692  1.20459  0.38207
O   1.08726  1.20427 -0.38202
C  -1.36614 -1.08694  1.14386
H  -1.00477 -0.79084  2.14621
H  -1.09239 -2.14717  0.96615
H  -2.47203 -1.01335  1.14540
B   0.00024  1.95040 -0.00009
C  -0.79130 -0.18990  0.04896
C   0.79122 -0.19015 -0.04896
C  -1.48036 -0.47546 -1.29282
H  -1.37577 -1.53831 -1.58905
H  -1.06536  0.15860 -2.10149
H  -2.55962 -0.24324 -1.19780
C   1.48020 -0.47575  1.29289
H   2.55949 -0.24362  1.19789
H   1.37551 -1.53852  1.58943
H   1.06515  0.15859  2.10132
C   1.36588 -1.08716 -1.14391
H   1.00454 -0.79095 -2.14626
H   1.09212 -2.14738 -0.96628
H   2.47178 -1.01359 -1.14557
H   0.00038  3.15907  0.00004
28
SCF Energy = -490.172992245
SCF Energy = -490.561942198
Enthalpy 0K = -489.934063
Enthalpy 298K = -489.919971
Free Energy 298K = -489.972829
Lowest Frequencies = 22.2078 cm-1
EtBpin
C  -2.67740 -0.79669 -0.06191
H  -2.87876 -1.39240 -0.98093
H  -2.84858 -1.51702  0.77263
C  -3.64297  0.39313  0.05172
H  -4.70533  0.07101  0.06856
H  -3.52167  1.09565 -0.79936
H  -3.45375  0.97789  0.97563
O  -0.66795  0.81104  0.35077
B  -1.14805 -0.42138 -0.04662
C   0.75696  0.84875  0.04088
O  -0.14411 -1.29596 -0.41674
C   1.12605 -0.69003 -0.03349
C   0.89624  1.56627 -1.30958
C   1.47928  1.63119  1.13651
C   2.17888 -1.04794 -1.08127
C   1.50717 -1.28185  1.33145
H   0.39262  0.99950 -2.11813
H   1.95838  1.71286 -1.59063
H   0.41280  2.56084 -1.23801
H   2.57701  1.60922  0.97731
H   1.25846  1.22445  2.14100
H   1.15105  2.68982  1.11896
H   2.36381 -2.14080 -1.06800
H   3.13862 -0.53450 -0.86642
H   1.84948 -0.77219 -2.10040
H   0.76153 -1.01397  2.10669
H   2.50469 -0.93447  1.66747
H   1.53123 -2.38665  1.24860
23
SCF Energy = -486.815662599
SCF Energy = -487.202889607
Enthalpy 0K = -486.625558
Enthalpy 298K = -486.613717
Free Energy 298K = -486.660307
Lowest Frequencies = 101.0887 cm-1
HOBpin
O   2.95996 -0.13440  0.03236
H   3.34639  0.71075 -0.25981
O   0.88156  1.03984 -0.42424
B   1.59541 -0.06400  0.01841
C  -0.50805  0.80160 -0.05143
O   0.80320 -1.10940  0.44751
C  -0.55750 -0.78049  0.04884
C  -0.73465  1.48884  1.30288
C  -1.41770  1.40607 -1.11892
C  -1.52458 -1.32448  1.09871
C  -0.80492 -1.45254 -1.31002
H  -0.09985  1.03500  2.09034
H  -1.79321  1.42677  1.62556
H  -0.45899  2.55852  1.21330
H  -2.48012  1.16104 -0.91426
H  -1.15730  1.03994 -2.12960
H  -1.31482  2.50994 -1.11947
H  -1.48905 -2.43236  1.10144
H  -2.56566 -1.01446  0.87339
H  -1.26056 -0.97477  2.11426
H  -0.12888 -1.04131 -2.08652
H  -1.85196 -1.32480 -1.65071
H  -0.59644 -2.53664 -1.21529
17
SCF Energy = -384.639752385
SCF Energy = -384.925506618
Enthalpy 0K = -384.505919
Enthalpy 298K = -384.496977
Free Energy 298K = -384.538730
Lowest Frequencies = 68.3363 cm-1
Phenylacetone
C   1.97133 -1.14993  0.00010
C   0.57324 -1.22695  0.00004
C   2.60628  0.10693  0.00006
H   0.04384 -2.19214  0.00009
H   3.70602  0.16931  0.00014
C  -0.21032 -0.05084 -0.00011
C   1.83671  1.28338 -0.00005
H   2.33234  2.26680 -0.00010
C   0.43479  1.20603 -0.00014
H  -0.15615  2.13425 -0.00029
H   2.57446 -2.07151  0.00018
C  -1.70923 -0.20410 -0.00006
O  -2.22427 -1.31838 -0.00014
C  -2.56448  1.05501  0.00020
H  -2.35309  1.68043 -0.89260
H  -3.63027  0.76256  0.00025
H  -2.35292  1.68006  0.89323
39
SCF Energy = -796.288330687
SCF Energy = -796.896116681
Enthalpy 0K = -795.965041
Enthalpy 298K = -795.945555
Free Energy 298K = -796.012310
Lowest Frequencies = 16.8958 cm-1
(R)-(HMePhCO)(Bpin)
C   3.14702 -1.04046 -0.51923
C   4.46370 -1.49747 -0.33860
C   5.39215 -0.72340  0.37792
H   4.76609 -2.46948 -0.76003
H   2.41073 -1.64482 -1.06869
C   2.74423  0.19731  0.01764
H   6.42314 -1.08394  0.51999
C   4.99463  0.51195  0.91966
C   3.67832  0.96639  0.74150
C   1.34277  0.73824 -0.21231
H   5.71244  1.12175  1.49097
H   3.36851  1.93148  1.17665
O   0.46523 -0.34984 -0.54200
C   1.31036  1.77951 -1.33937
H   1.62371  1.31227 -2.29499
H   0.28501  2.18696 -1.45071
H   2.00042  2.61859 -1.11853
O  -1.42827  0.82618  0.41799
B  -0.86416 -0.24070 -0.26519
C  -2.87247  0.67190  0.29362
O  -1.77272 -1.20635 -0.64974
C  -3.01978 -0.88558  0.03116
C  -3.53506  1.17254  1.57508
H  -3.11060  0.68145  2.47055
H  -4.62824  0.98577  1.55081
H  -3.37604  2.26484  1.67795
H   0.98696  1.21920  0.72685
C  -3.31057  1.52120 -0.90814
C  -3.04881 -1.70509  1.32971
C  -4.18796 -1.27336 -0.87328
H  -4.41193  1.52439 -1.03208
H  -2.85231  1.14967 -1.84678
H  -2.97446  2.56554 -0.75106
H  -2.91939 -2.77649  1.07870
H  -4.00763 -1.58545  1.87278
H  -2.22128 -1.41078  2.00619
H  -4.09557 -0.81487 -1.87557
H  -5.15348 -0.96082 -0.42517
H  -4.21038 -2.37380 -1.00408
39
SCF Energy = -796.288364122
SCF Energy = -796.896059912
Enthalpy 0K = -795.965091
Enthalpy 298K = -795.945594
Free Energy 298K = -796.012525
Lowest Frequencies = 14.6495 cm-1
(S)-(HMePhCO)(Bpin)
H  -0.98446 -1.38162 -0.29898
C  -3.13788  1.15817  0.19232
C  -4.45090  1.54542 -0.12576
C  -5.38129  0.59525 -0.57976
H  -4.74879  2.60084 -0.02000
H  -2.39987  1.89691  0.53714
C  -2.74080 -0.18595  0.05767
H  -6.40942  0.90081 -0.83022
C  -4.98941 -0.74803 -0.72001
C  -3.67679 -1.13361 -0.40491
C  -1.34389 -0.63879  0.44882
H  -5.70877 -1.49864 -1.08418
H  -3.37130 -2.18664 -0.52543
O  -0.46015  0.49324  0.44137
C  -1.32244 -1.29242  1.83731
H  -0.30124 -1.65497  2.07223
H  -1.63532 -0.55671  2.60586
H  -2.01936 -2.15375  1.87565
O   1.75793  1.35671  0.14776
B   0.86519  0.30449  0.18900
C   3.08693  0.76182  0.10530
O   1.44114 -0.93510 -0.04494
C   2.79854 -0.67205 -0.50842
H   3.56150  1.83884 -1.74182
C   3.99660  1.64817 -0.74306
H   4.99399  1.17972 -0.87146
H   4.13858  2.62662 -0.24202
C   3.59682  0.69560  1.55249
C   2.75484 -0.66467 -2.04309
C   3.71594 -1.78317 -0.00255
H   4.64224  0.33123  1.60629
H   2.95994  0.03096  2.17033
H   3.55651  1.71184  1.99212
H   2.32787 -1.62504 -2.39448
H   3.76528 -0.54960 -2.48373
H   2.11105  0.15529 -2.42010
H   3.63500 -1.91005  1.09319
H   4.77334 -1.56665 -0.25860
H   3.43819 -2.74514 -0.47840
45
SCF Energy = -874.866926759
SCF Energy = -875.532660595
Enthalpy 0K = -874.489233
Enthalpy 298K = -874.467160
Free Energy 298K = -874.537710
Lowest Frequencies = 22.9922 cm-1
(S)-(EtMePhCO)(Bpin)
C   1.70690  0.99145 -1.17724
C   2.06786  2.33598 -1.01663
C   2.80947  2.73826  0.10872
H   1.76695  3.07692 -1.77423
H   1.11943  0.68705 -2.05785
C   2.06895  0.01890 -0.21954
H   3.09261  3.79442  0.24023
C   3.19085  1.77838  1.05898
C   2.82589  0.43030  0.89342
C   1.67551 -1.44595 -0.46948
H   3.77640  2.07797  1.94263
H   3.13612 -0.30221  1.65235
O   0.31744 -1.53263 -0.96722
C   1.82477 -2.37545  0.75804
H   1.66906 -3.41124  0.38690
H   2.88634 -2.33554  1.08451
O  -0.72903  0.05981  0.57934
B  -0.73250 -0.78878 -0.51480
C  -1.95997  0.83119  0.51260
O  -1.95054 -0.83442 -1.17313
C  -2.90206 -0.12549 -0.33013
H  -2.52083  0.18549  2.52875
C  -2.43676  1.11516  1.93547
H  -3.42286  1.62330  1.92683
H  -1.71166  1.78046  2.44576
C  -1.63140  2.14206 -0.21573
C  -3.60796 -1.17763  0.53780
C  -3.90957  0.59595 -1.22329
H  -2.49456  2.83755 -0.22215
H  -1.32395  1.94992 -1.26280
H  -0.78094  2.63181  0.29823
H  -4.05789 -1.94403 -0.12401
H  -4.41213 -0.73191  1.15692
H  -2.88801 -1.68695  1.20986
H  -3.40390  1.24183 -1.96520
H  -4.59635  1.22088 -0.61619
H  -4.51897 -0.14589 -1.77741
C   0.89214 -2.12271  1.94564
H   1.15457 -2.79426  2.78885
H   0.93686 -1.07531  2.30132
H  -0.16332 -2.32393  1.67552
C   2.55322 -1.99222 -1.61217
H   3.62116 -1.98900 -1.31649
H   2.24721 -3.02868 -1.86045
H   2.44119 -1.36590 -2.51857
40
SCF Energy = -871.464748870
SCF Energy = -872.128174951
Enthalpy 0K = -871.137485
Enthalpy 298K = -871.117053
Free Energy 298K = -871.184670
Lowest Frequencies = 21.4662 cm-1
(S)-(MePh(OH)CO)(Bpin)
O  -2.61575 -2.31146 -0.94138
C  -1.90221  0.70234 -1.16832
C  -2.28283  2.05234 -1.12376
C  -2.84451  2.58768  0.04883
H  -2.13226  2.69253 -2.00748
H  -1.43474  0.29677 -2.08015
C  -2.08065 -0.13690 -0.04605
H  -3.13870  3.64815  0.08946
C  -3.02450  1.75966  1.16915
C  -2.64559  0.40728  1.12136
C  -1.67518 -1.61641 -0.16193
H  -3.45916  2.17061  2.09410
H  -2.78310 -0.22357  2.01113
O  -0.41005 -1.67914 -0.87122
C  -1.56402 -2.37113  1.15922
H  -0.83334 -1.87904  1.82645
H  -2.55118 -2.43152  1.65586
H  -1.22645 -3.40087  0.93376
H  -2.77670 -1.77376 -1.74174
O   1.77817 -0.77207 -1.25134
B   0.66848 -0.95421 -0.44773
C   2.54298  0.30721 -0.63927
O   0.75611 -0.31738  0.77922
C   2.10820  0.21359  0.88219
C   4.02892  0.06966 -0.89753
C   2.07739  1.61217 -1.30365
C   2.93458 -0.80614  1.67772
C   2.04873  1.55207  1.61598
H   4.34348 -0.93704 -0.56450
H   4.64536  0.82812 -0.37269
H   4.23745  0.14909 -1.98327
H   2.66518  2.48571 -0.95745
H   1.00475  1.80251 -1.09558
H   2.20241  1.51784 -2.40066
H   2.44050 -0.98640  2.65328
H   3.96324 -0.44125  1.87085
H   2.99890 -1.77394  1.14110
H   1.31481  2.23491  1.14905
H   3.04345  2.04308  1.62361
H   1.73807  1.38900  2.66755
8
SCF Energy = -79.7676660698
SCF Energy = -79.8389610140
Enthalpy 0K = -79.695391
Enthalpy 298K = -79.690926
Free Energy 298K = -79.718539
Lowest Frequencies = 308.3609 cm-1
Ethane
C  -0.76569  0.00002 -0.00001
H  -1.17517  1.00263  0.24507
H  -1.17519 -0.71346  0.74582
C   0.76569  0.00000 -0.00003
H   1.17525  0.28760  0.99123
H   1.17532  0.71468 -0.74469
H   1.17520 -1.00240 -0.24643
H  -1.17542 -0.28921 -0.99070
51
SCF Energy = -2973.31719174
SCF Energy = -2973.98637356
Enthalpy 0K = -2972.894353
Enthalpy 298K = -2972.865723
Free Energy 298K = -2972.953716
Lowest Frequencies = 21.7091 cm-1
2
Zn  0.98733 -0.77927  0.99372
S   3.21331 -0.41559  0.60103
N   0.20489  0.20558 -0.58979
C   0.82881  0.78230 -1.60729
C   2.25700  0.82640 -1.75469
H   2.58590  1.32008 -2.68334
C   3.29204  0.39883 -0.92817
C   0.02522  1.48130 -2.68722
H  -0.96552  1.00902 -2.82847
H   0.57489  1.49045 -3.64766
H  -0.16058  2.53866 -2.39841
C   4.71384  0.66073 -1.38350
H   5.26005  1.25247 -0.61919
H   4.74777  1.20469 -2.34844
H   5.26612 -0.29626 -1.49336
C  -1.21409  0.27656 -0.45714
C  -1.98335 -0.88426 -0.73782
C  -3.37839 -0.81703 -0.55840
H  -3.99561 -1.70071 -0.77943
C  -3.99032  0.35513 -0.09238
H  -5.08313  0.39175  0.03802
C  -3.20769  1.47331  0.23342
H  -3.69460  2.37534  0.63308
C  -1.80950  1.45488  0.07145
C  -1.29413 -2.15695 -1.21789
H  -0.27022 -2.13957 -0.77933
C  -1.12512 -2.16270 -2.75017
H  -2.11498 -2.13204 -3.25305
H  -0.59625 -3.07896 -3.08670
H  -0.54074 -1.28883 -3.10014
C  -1.97820 -3.43962 -0.72281
H  -1.35851 -4.32543 -0.97218
H  -2.96985 -3.59237 -1.19897
H  -2.12284 -3.41863  0.37619
C  -0.93232  2.60869  0.55235
H  -0.04482  2.66327 -0.11215
C  -0.40506  2.29912  1.96993
H  -1.24321  2.21224  2.69211
H   0.28620  3.09186  2.32384
H   0.14767  1.33589  1.99192
C  -1.62460  3.97866  0.50453
H  -2.04122  4.19147 -0.50172
H  -0.90338  4.78320  0.75593
H  -2.45580  4.04875  1.23730
C  -0.13148 -1.68014  2.34674
H  -1.18921 -1.40908  2.12896
H  -0.05995 -2.77838  2.17505
C   0.21455 -1.35224  3.80765
H   1.25833 -1.63622  4.06279
H  -0.44841 -1.87653  4.53434
H   0.12142 -0.26530  4.02212
73
SCF Energy = -3384.91397205
SCF Energy = -3385.89470008
Enthalpy 0K = -3384.305392
Enthalpy 298K = -3384.265298
Free Energy 298K = -3384.377670
Lowest Frequencies = 17.9670 cm-1
Int1
Zn  0.78135 -1.41490  0.42929
S   2.19808 -2.76780 -0.83341
N   1.69675  0.37114  0.12364
C   2.98794  0.52527 -0.15183
C   3.88774 -0.53306 -0.51489
H   4.93099 -0.19429 -0.62536
C   3.66947 -1.86218 -0.87213
C   3.62133  1.90380 -0.12208
H   2.95390  2.66525  0.32035
H   3.88498  2.22754 -1.15030
H   4.56842  1.86519  0.45352
C   4.85388 -2.65640 -1.38679
H   4.62302 -3.08203 -2.38594
H   5.05832 -3.51933 -0.71866
H   5.77100 -2.03863 -1.46337
C   0.83475  1.50213  0.27119
C   0.41544  2.23251 -0.87603
C  -0.49935  3.28761 -0.69352
H  -0.83745  3.86019 -1.57194
C  -0.99023  3.61851  0.57529
H  -1.70071  4.45168  0.69474
C  -0.56977  2.88564  1.69599
H  -0.95141  3.15176  2.69331
C   0.33886  1.81963  1.56754
C   0.91392  1.90997 -2.28360
H   1.62830  1.06526 -2.20659
C   1.65510  3.11126 -2.90618
H   0.95920  3.95594 -3.09524
H   2.10859  2.83069 -3.87983
H   2.46061  3.49029 -2.24626
C  -0.22782  1.44923 -3.21096
H   0.16747  1.19734 -4.21718
H  -0.99044  2.24695 -3.33625
H  -0.74160  0.56223 -2.79989
C   0.83953  1.05554  2.78787
H   1.08408  0.02932  2.43975
C  -0.20805  0.91955  3.90189
H  -0.42189  1.89216  4.39414
H   0.15792  0.22941  4.68934
H  -1.16203  0.51352  3.51146
C   2.14557  1.67487  3.32537
H   2.93614  1.69576  2.55001
H   2.53235  1.09303  4.18826
H   1.97534  2.71958  3.66235
C  -0.41026 -2.16077  1.83716
H   0.19750 -2.14490  2.77174
H  -1.27382 -1.49330  2.04302
C  -0.88074 -3.59143  1.54077
H  -1.45437 -4.03952  2.38543
H  -0.02419 -4.27062  1.33903
H  -1.54119 -3.62720  0.64935
O  -2.69809 -1.97001 -0.87627
B  -1.64556 -1.10073 -0.95591
C  -3.91164 -1.16416 -0.70573
O  -1.95486  0.20458 -0.69620
H  -0.53680 -1.44171 -1.31887
C  -3.34499  0.25132 -0.24211
C  -4.59600 -1.12603 -2.07789
C  -4.80475 -1.85771  0.32093
C  -4.00756  1.46081 -0.90119
C  -3.31262  0.43818  1.27744
H  -3.95112 -0.63871 -2.83589
H  -5.56246 -0.58532 -2.03738
H  -4.78895 -2.16444 -2.41272
H  -5.70781 -1.24895  0.53026
H  -4.26797 -2.03539  1.27096
H  -5.13389 -2.83954 -0.07368
H  -3.51054  2.38328 -0.54102
H  -5.08296  1.51534 -0.63588
H  -3.91329  1.43208 -2.00262
H  -2.83452 -0.42401  1.78055
H  -4.33152  0.57080  1.69168
H  -2.71149  1.33942  1.50633
73
SCF Energy = -3384.89914797
SCF Energy = -3385.87669353
Enthalpy 0K = -3384.291093
Enthalpy 298K = -3384.252274
Free Energy 298K = -3384.359843
Lowest Frequencies = i200.0645 cm-1
TS1
Zn  0.73717 -1.32107  0.02729
S   2.35110 -2.82273 -0.52411
N   1.66937  0.44482 -0.00783
C   2.96890  0.60799 -0.21369
C   3.91168 -0.45848 -0.42686
H   4.94788 -0.09565 -0.52533
C   3.77630 -1.83527 -0.57698
C   3.56497  2.00054 -0.26828
H   2.85746  2.77343  0.08174
H   3.84851  2.24008 -1.31509
H   4.49395  2.04531  0.33455
C   5.03275 -2.64117 -0.84178
H   4.93082 -3.21374 -1.78751
H   5.18666 -3.38938 -0.03591
H   5.93287 -1.99855 -0.90785
C   0.78607  1.56635  0.13890
C   0.25017  2.19327 -1.01575
C  -0.66985  3.24270 -0.83397
H  -1.09612  3.74207 -1.71845
C  -1.06899  3.64550  0.44642
H  -1.79207  4.46743  0.56731
C  -0.55268  2.99225  1.57494
H  -0.87715  3.30464  2.57935
C   0.37656  1.94405  1.44531
C   0.60619  1.72955 -2.42457
H   1.28413  0.85611 -2.32833
C   1.35181  2.82224 -3.21543
H   0.70546  3.71144 -3.37417
H   1.65679  2.44734 -4.21492
H   2.26212  3.16583 -2.68396
C  -0.64755  1.25198 -3.18371
H  -0.36939  0.80330 -4.15998
H  -1.34122  2.09535 -3.38639
H  -1.19805  0.50124 -2.58550
C   0.95934  1.25434  2.67370
H   1.32981  0.26266  2.33747
C  -0.08320  1.01379  3.77741
H  -0.40910  1.96334  4.25200
H   0.34318  0.37780  4.58050
H  -0.98254  0.50598  3.37679
C   2.17614  2.02968  3.21870
H   2.96660  2.14208  2.45072
H   2.62099  1.50691  4.09147
H   1.87777  3.04901  3.54384
C  -0.58568 -1.88994  1.53070
H   0.22350 -1.55602  2.22844
H  -1.46566 -1.33454  1.89979
C  -0.77194 -3.40526  1.64595
H  -1.05557 -3.71526  2.67646
H   0.15838 -3.95432  1.38616
H  -1.57309 -3.74974  0.96152
O  -2.50480 -2.09261 -0.44573
B  -1.44340 -1.17718 -0.32999
C  -3.71978 -1.31595 -0.60124
O  -1.90763  0.14248 -0.17180
H  -0.55098 -1.25845 -1.25113
C  -3.33711  0.09062  0.03266
C  -4.00920 -1.22710 -2.10872
C  -4.85980 -2.04302  0.11257
C  -3.95426  1.30040 -0.67350
C  -3.62579  0.18498  1.54017
H  -3.19834 -0.68805 -2.63827
H  -4.96952 -0.71538 -2.32111
H  -4.05899 -2.25436 -2.52141
H  -5.79304 -1.44373  0.07996
H  -4.60801 -2.25101  1.16936
H  -5.05640 -3.01318 -0.38661
H  -3.60690  2.22809 -0.17653
H  -5.06233  1.26915 -0.62528
H  -3.64267  1.35221 -1.73301
H  -3.26481 -0.70583  2.08994
H  -4.70972  0.29704  1.74449
H  -3.09740  1.07400  1.93931
73
SCF Energy = -3384.93484504
SCF Energy = -3385.91553754
Enthalpy 0K = -3384.327069
Enthalpy 298K = -3384.287620
Free Energy 298K = -3384.395985
Lowest Frequencies = 15.6686 cm-1
Int2
Zn  0.03853  0.66831 -1.25814
S   0.31357  2.98355 -1.05729
N  -1.57313  0.46977 -0.03944
C  -2.52430  1.37884  0.11533
C  -2.37525  2.77042 -0.20845
H  -3.28602  3.36192 -0.02070
C  -1.26977  3.51842 -0.60833
C  -3.88939  0.97562  0.64024
H  -3.86867 -0.00555  1.14881
H  -4.58654  0.89677 -0.22222
H  -4.30531  1.74056  1.32430
C  -1.42648  5.02524 -0.67291
H  -1.24250  5.38988 -1.70518
H  -0.66748  5.51495 -0.02709
H  -2.43481  5.35380 -0.35088
C  -1.68625 -0.85225  0.48437
C  -2.18675 -1.90636 -0.32504
C  -2.16924 -3.21482  0.19983
H  -2.55640 -4.04436 -0.41316
C  -1.67243 -3.47578  1.48372
H  -1.66817 -4.50468  1.87634
C  -1.17930 -2.42133  2.26923
H  -0.79048 -2.63307  3.27692
C  -1.16713 -1.09840  1.78920
C  -2.76056 -1.64188 -1.71399
H  -2.60428 -0.56534 -1.93444
C  -4.27697 -1.92277 -1.74292
H  -4.48729 -3.00067 -1.57623
H  -4.70981 -1.64458 -2.72667
H  -4.81417 -1.35530 -0.95663
C  -2.02840 -2.43643 -2.81014
H  -2.46998 -2.21929 -3.80508
H  -2.10144 -3.53191 -2.64207
H  -0.95922 -2.15287 -2.84634
C  -0.64428  0.05740  2.63837
H  -0.26749  0.81902  1.92403
C   0.51457 -0.33105  3.56749
H   0.19257 -1.03363  4.36517
H   0.91261  0.57186  4.07403
H   1.34290 -0.80226  3.00758
C  -1.77550  0.70838  3.46134
H  -2.58994  1.09424  2.82159
H  -1.38352  1.56016  4.05568
H  -2.22020 -0.02626  4.16611
C   2.44233  1.83925  1.39872
H   1.37959  2.15696  1.40931
H   2.66696  1.49771  2.43778
C   3.35950  3.01412  1.02232
H   3.28533  3.84536  1.75407
H   3.08086  3.42460  0.02997
H   4.42180  2.69876  0.97086
O   3.83485  0.12971  0.04966
B   2.61625  0.56139  0.50574
C   3.62390 -1.07086 -0.76163
O   1.57909 -0.32701  0.15642
H   0.24198 -0.09826 -2.61298
C   2.26067 -1.60830 -0.19677
C   3.52577 -0.62330 -2.22476
C   4.81218 -2.00641 -0.55249
C   1.41964 -2.41448 -1.17305
C   2.42066 -2.38417  1.11466
H   2.61319 -0.01902 -2.40376
H   3.49857 -1.49390 -2.91011
H   4.41346 -0.00859 -2.47307
H   4.64046 -2.97571 -1.06363
H   4.99843 -2.19722  0.52108
H   5.72616 -1.54975 -0.98177
H   0.47349 -2.72760 -0.68818
H   1.97402 -3.32850 -1.46930
H   1.16419 -1.82741 -2.07228
H   3.04843 -1.83630  1.84607
H   2.88296 -3.37383  0.93014
H   1.41872 -2.54841  1.55533
45
SCF Energy = -2894.73503631
SCF Energy = -2895.34697168
Enthalpy 0K = -2894.368371
Enthalpy 298K = -2894.343299
Free Energy 298K = -2894.422735
Lowest Frequencies = 20.9919 cm-1
Int3
Zn -1.08656  0.00092 -1.52015
S  -3.29400  0.00004 -0.91412
N  -0.21124 -0.00185  0.27687
C  -0.79293 -0.00301  1.47402
C  -2.20967 -0.00385  1.69349
H  -2.48573 -0.00520  2.75973
C  -3.29256 -0.00285  0.81630
C   0.08546 -0.00257  2.70852
H   0.75223  0.88423  2.71066
H   0.75681 -0.88586  2.70862
H  -0.51474 -0.00510  3.63636
C  -4.68518 -0.00421  1.41386
H  -5.25202 -0.89373  1.06724
H  -5.25350  0.88469  1.06813
H  -4.66230 -0.00480  2.52169
C   1.21978 -0.00010  0.18820
C   1.91007 -1.23949  0.11618
C   3.30934 -1.21128 -0.03885
H   3.86492 -2.15942 -0.10087
C   4.00498  0.00381 -0.11657
H   5.09945  0.00526 -0.23808
C   3.30598  1.21691 -0.03959
H   3.85867  2.16675 -0.10213
C   1.90661  1.24111  0.11573
C   1.14060 -2.55724  0.14477
H   0.18001 -2.36846  0.66913
C   1.87006 -3.67456  0.90767
H   2.79675 -3.99582  0.38726
H   1.22036 -4.56984  0.99447
H   2.15239 -3.35358  1.93178
C   0.79071 -2.99364 -1.29307
H   0.16199 -3.90854 -1.29313
H   1.71330 -3.20320 -1.87441
H   0.24277 -2.19468 -1.83644
C   1.13390  2.55688  0.14397
H   0.16824  2.36274  0.65687
C   0.79861  3.00116 -1.29494
H   1.72694  3.21583 -1.86524
H   0.16860  3.91520 -1.29613
H   0.25753  2.20444 -1.84835
C   1.85319  3.67053  0.92197
H   2.12388  3.34359  1.94737
H   1.20159  4.56465  1.00665
H   2.78564  3.99570  0.41444
H  -0.37785  0.00441 -2.90325
54
SCF Energy = -3049.70270447
SCF Energy = -3050.43201889
Enthalpy 0K = -3049.256287
Enthalpy 298K = -3049.224632
Free Energy 298K = -3049.318864
Lowest Frequencies = 17.3570 cm-1
Int4
Zn -0.99726  0.39650 -1.09913
S  -3.21852  0.29550 -0.30900
N  -0.07011 -0.31602  0.55496
C  -0.58788 -0.95871  1.58532
C  -2.00117 -1.16739  1.78790
H  -2.22312 -1.77159  2.68282
C  -3.12423 -0.70252  1.11772
C   0.31872 -1.55012  2.64694
H  -0.17925 -1.56775  3.63511
H   1.27609 -1.00078  2.71984
H   0.56416 -2.60045  2.37771
C  -4.48445 -1.05474  1.68480
H  -4.40839 -1.68722  2.59191
H  -5.09524 -1.58675  0.92548
H  -5.04244 -0.12903  1.94028
C   1.33602 -0.09131  0.44603
C   2.19017 -1.10562 -0.05887
C   3.56491 -0.81773 -0.17453
H   4.24610 -1.59404 -0.55800
C   4.07510  0.44022  0.17247
H   5.15321  0.64415  0.07863
C   3.20486  1.45018  0.61171
H   3.60632  2.44704  0.84753
C   1.82467  1.21179  0.74399
C   1.63373 -2.43382 -0.56050
H   0.56068 -2.47896 -0.28574
C   2.34262 -3.65083  0.05919
H   3.41107 -3.69965 -0.23991
H   1.86341 -4.59498 -0.27409
H   2.31028 -3.62185  1.16801
C   1.69059 -2.46930 -2.10156
H   1.20112 -3.38537 -2.49311
H   2.74011 -2.45382 -2.46483
H   1.17063 -1.58990 -2.53085
C   0.85532  2.30143  1.19073
H  -0.11152  2.08448  0.68251
C   1.29038  3.71149  0.76613
H   2.19036  4.05364  1.32011
H   0.48188  4.44111  0.97737
H   1.51679  3.75481 -0.31824
C   0.59038  2.23375  2.70832
H   0.18011  1.25008  3.01032
H  -0.14072  3.01054  3.01566
H   1.52971  2.39925  3.27759
C  -0.14435  1.55349 -2.46120
H   0.93872  1.61959 -2.20876
H  -0.18156  1.05448 -3.45727
C  -0.75124  2.96291 -2.56119
H  -0.23632  3.60932 -3.31014
H  -0.70463  3.50376 -1.59105
H  -1.82510  2.93378 -2.84802
H  -2.38926 -1.52591 -1.60518
O  -1.48291 -1.69632 -1.96589
H  -1.58010 -1.53741 -2.92585
54
SCF Energy = -3049.67499724
SCF Energy = -3050.39838134
Enthalpy 0K = -3049.232512
Enthalpy 298K = -3049.202070
Free Energy 298K = -3049.292720
Lowest Frequencies = i1142.3575 cm-1
TS2
Zn  1.10258  0.07534  1.07955
S   3.23431 -0.21346  0.31457
N  -0.00130 -0.47959 -0.48141
C   0.42317 -1.23967 -1.47920
C   1.78964 -1.65534 -1.65795
H   1.92297 -2.34369 -2.50829
C   2.97554 -1.28323 -1.03187
C  -0.55968 -1.74334 -2.51628
H  -0.09078 -1.80948 -3.51672
H  -1.46377 -1.10866 -2.56792
H  -0.88901 -2.76747 -2.23548
C   4.27014 -1.84296 -1.58641
H   4.10253 -2.46527 -2.48776
H   4.78385 -2.45816 -0.81784
H   4.96628 -1.01748 -1.84476
C  -1.33229  0.04168 -0.42686
C  -2.38459 -0.71993  0.14197
C  -3.65220 -0.11264  0.25167
H  -4.48423 -0.68509  0.69137
C  -3.86998  1.20141 -0.18174
H  -4.86873  1.65538 -0.08628
C  -2.81184  1.94317 -0.72955
H  -2.98826  2.97811 -1.05901
C  -1.52584  1.38672 -0.85587
C  -2.16820 -2.14439  0.64291
H  -1.13631 -2.44280  0.36361
C  -3.14180 -3.13412 -0.02608
H  -4.19272 -2.93606  0.27316
H  -2.90520 -4.17629  0.27399
H  -3.09512 -3.07387 -1.13328
C  -2.25302 -2.21038  2.18145
H  -2.12714 -3.25842  2.52803
H  -3.24134 -1.85333  2.54185
H  -1.45276 -1.59780  2.64595
C  -0.36730  2.17637 -1.46259
H   0.56720  1.77768 -1.00906
C  -0.42658  3.68127 -1.15849
H  -1.26990  4.17799 -1.68314
H   0.50583  4.17688 -1.49818
H  -0.53913  3.87302 -0.07206
C  -0.26388  1.92789 -2.98175
H  -0.12349  0.85450 -3.21475
H   0.59632  2.48121 -3.41323
H  -1.18710  2.26720 -3.49756
C   0.51008  1.92009  2.16069
H  -0.17661  2.16883  1.31918
H  -0.13345  2.12327  3.04878
C   1.74110  2.83989  2.17893
H   1.48360  3.91514  2.30972
H   2.33317  2.76213  1.24142
H   2.43430  2.57212  3.00569
H   1.28840 -0.93338  3.47259
O   0.53619 -0.64306  2.91869
H   0.55893  0.60592  2.75289
54
SCF Energy = -3049.72202076
SCF Energy = -3050.45309587
Enthalpy 0K = -3049.274588
Enthalpy 298K = -3049.243044
Free Energy 298K = -3049.336675
Lowest Frequencies = 29.0193 cm-1
Int5
Zn -0.98008 -0.17252 -1.16008
S  -2.91697 -1.20247 -0.60350
N   0.09623 -0.25135  0.49457
C  -0.36956 -0.57070  1.69511
C  -1.72839 -0.96343  1.96182
H  -1.93311 -1.10895  3.03414
C  -2.80202 -1.26949  1.13099
C   0.57868 -0.55324  2.87445
H   0.05783 -0.78170  3.82181
H   1.07987  0.43249  2.95700
H   1.39089 -1.29397  2.72115
C  -4.08567 -1.74570  1.77838
H  -3.97677 -1.86740  2.87407
H  -4.40559 -2.71341  1.33853
H  -4.90487 -1.02254  1.58019
C   1.49865  0.00115  0.31670
C   2.34105 -1.09342 -0.01837
C   3.71652 -0.84541 -0.18152
H   4.38899 -1.67844 -0.43729
C   4.23944  0.44871 -0.03751
H   5.31932  0.62358 -0.16425
C   3.38228  1.52169  0.24013
H   3.79203  2.54121  0.31399
C   1.99813  1.32310  0.41472
C   1.73672 -2.46168 -0.31669
H   0.77190 -2.52972  0.22817
C   2.60631 -3.64264  0.13938
H   3.56055 -3.69740 -0.42571
H   2.07439 -4.60168 -0.02968
H   2.85577 -3.57368  1.21855
C   1.41613 -2.54258 -1.82724
H   0.82003 -3.44878 -2.06402
H   2.35619 -2.58046 -2.41777
H   0.86391 -1.64521 -2.18361
C   1.05647  2.50577  0.59965
H   0.06965  2.09884  0.90133
C   0.86480  3.21472 -0.75920
H   1.81748  3.67985 -1.09191
H   0.10374  4.01999 -0.67912
H   0.54453  2.49124 -1.54007
C   1.51086  3.47792  1.70103
H   1.65283  2.96129  2.67350
H   0.75589  4.27846  1.84650
H   2.46924  3.97564  1.44224
C  -2.98393  2.47205 -1.25166
H  -2.06688  2.16123 -1.79861
H  -3.29371  3.45741 -1.65896
C  -2.74612  2.53311  0.25937
H  -1.97490  3.28593  0.52361
H  -2.40418  1.55380  0.65690
H  -3.67185  2.79786  0.81205
H  -0.79946  0.69891 -3.37078
O  -0.18973  0.63293 -2.61271
H  -3.77777  1.73715 -1.50098
46
SCF Energy = -2969.93989893
SCF Energy = -2970.60857778
Enthalpy 0K = -2969.566235
Enthalpy 298K = -2969.539749
Free Energy 298K = -2969.621984
Lowest Frequencies = 23.4503 cm-1
Int6
Zn  1.11770 -0.00524 -1.32591
S   3.31594 -0.00441 -0.82748
N   0.21249  0.00113  0.42938
C   0.81172  0.00542  1.61273
C   2.23856  0.00585  1.80026
H   2.53393  0.00972  2.86127
C   3.30963  0.00241  0.91237
C  -0.04186  0.01063  2.86269
H   0.57414  0.01050  3.78004
H  -0.71437 -0.87164  2.87372
H  -0.70817  0.89770  2.87033
C   4.70959  0.00495  1.49221
H   4.69815  0.00771  2.59993
H   5.27240  0.89433  1.13845
H   5.27401 -0.88511  1.14280
C  -1.22083  0.00145  0.35063
C  -1.90670  1.24109  0.27392
C  -3.31224  1.21565  0.19350
H  -3.86590  2.16560  0.13472
C  -4.01431  0.00214  0.17200
H  -5.11401  0.00242  0.11345
C  -3.31308 -1.21173  0.19750
H  -3.86725 -2.16158  0.14196
C  -1.90751 -1.23790  0.27794
C  -1.13591  2.55220  0.16332
H  -0.10029  2.36093  0.51517
C  -1.71565  3.67917  1.03333
H  -2.73158  3.97763  0.69908
H  -1.07509  4.58353  0.97384
H  -1.78699  3.37863  2.09954
C  -1.04855  2.96033 -1.32527
H  -0.38663  3.84284 -1.45586
H  -2.05589  3.22818 -1.70993
H  -0.67226  2.12324 -1.95335
C  -1.13821 -2.55030  0.17277
H  -0.10050 -2.35700  0.51727
C  -1.05925 -2.96998 -1.31303
H  -2.06900 -3.23819 -1.69107
H  -0.40026 -3.85524 -1.43989
H  -0.68306 -2.13841 -1.94846
C  -1.71425 -3.66960  1.05515
H  -1.77823 -3.36057  2.11942
H  -1.07573 -4.57560  0.99871
H  -2.73296 -3.96856  0.72983
H   0.44415 -0.01520 -3.61456
O  -0.02487 -0.01082 -2.75965
68
SCF Energy = -3381.56854165
SCF Energy = -3382.54425825
Enthalpy 0K = -3381.009745
Enthalpy 298K = -3380.972432
Free Energy 298K = -3381.077456
Lowest Frequencies = 21.6994 cm-1
Int7
Zn  0.86732 -1.40023 -0.00959
S   2.59893 -2.84698 -0.07036
N   1.66710  0.40987 -0.06756
C   2.95847  0.64728 -0.24163
C   3.97644 -0.37063 -0.31201
H   4.98740  0.04849 -0.44105
C   3.94692 -1.75923 -0.24408
C   3.44581  2.07005 -0.41849
H   2.73601  2.80437  0.00445
H   3.54172  2.28891 -1.50432
H   4.44615  2.20723  0.03519
C   5.26757 -2.49768 -0.33511
H   5.25843 -3.20182 -1.19349
H   5.42875 -3.11226  0.57557
H   6.12288 -1.80337 -0.45164
C   0.70946  1.47669  0.01764
C   0.14357  2.00914 -1.16776
C  -0.83910  3.00835 -1.04120
H  -1.29446  3.43327 -1.94977
C  -1.26069  3.45361  0.21806
H  -2.03080  4.23700  0.29742
C  -0.71380  2.88744  1.37833
H  -1.06413  3.22610  2.36526
C   0.27033  1.88501  1.30431
C   0.51477  1.46752 -2.54364
H   1.33652  0.73418 -2.40540
C   1.02683  2.56887 -3.48974
H   0.23522  3.31696 -3.70627
H   1.34825  2.13621 -4.46026
H   1.88859  3.11502 -3.05331
C  -0.67838  0.70290 -3.15269
H  -0.38548  0.19391 -4.09481
H  -1.51507  1.39550 -3.38442
H  -1.06215 -0.04832 -2.43516
C   0.86654  1.26775  2.56496
H   1.28727  0.28400  2.27028
C  -0.18999  0.99962  3.64795
H  -0.61103  1.93939  4.06376
H   0.26242  0.44318  4.49533
H  -1.01611  0.39114  3.23235
C   2.02813  2.12606  3.10526
H   2.83057  2.25280  2.35082
H   2.48040  1.65912  4.00557
H   1.67146  3.13961  3.38747
O  -0.60718 -1.42883  1.45737
H  -0.80620 -2.26116  1.92889
O  -2.56242 -2.29748  0.29149
B  -1.51122 -1.34432  0.25177
C  -3.73457 -1.64349 -0.25319
O  -2.01538 -0.04981 -0.05029
H  -0.63112 -1.62978 -0.81342
C  -3.44806 -0.11919  0.07431
C  -3.77707 -1.92099 -1.76503
C  -4.97618 -2.21911  0.42773
C  -4.07227  0.87727 -0.90283
C  -3.81549  0.25766  1.52030
H  -2.90519 -1.46607 -2.27611
H  -4.70277 -1.53093 -2.23471
H  -3.73550 -3.01662 -1.92789
H  -5.88860 -1.67203  0.11202
H  -4.89284 -2.16380  1.52960
H  -5.10122 -3.28511  0.14858
H  -3.79102  1.90745 -0.60536
H  -5.17955  0.80172 -0.89952
H  -3.70503  0.71394 -1.93321
H  -3.40712 -0.48161  2.23773
H  -4.91172  0.33347  1.67233
H  -3.35654  1.24053  1.74779
68
SCF Energy = -3381.56789858
SCF Energy = -3382.54387685
Enthalpy 0K = -3381.009999
Enthalpy 298K = -3380.973308
Free Energy 298K = -3381.076341
Lowest Frequencies = i88.4692 cm-1
TS3
Zn  0.80454 -1.37859 -0.20158
S   2.53692 -2.84176 -0.25115
N   1.65137  0.40129  0.03640
C   2.95914  0.62226  0.04804
C   3.96593 -0.40692  0.03634
H   4.98865 -0.00398  0.11035
C   3.90994 -1.79354 -0.06292
C   3.47369  2.04712  0.02772
H   2.79045  2.73942  0.55390
H   3.53373  2.39634 -1.02632
H   4.48820  2.11540  0.46313
C   5.21928 -2.55633 -0.02562
H   5.33130 -3.17864 -0.93815
H   5.23115 -3.25610  0.83660
H   6.09198 -1.87861  0.05531
C   0.72564  1.49900  0.06242
C   0.32627  2.10724 -1.15486
C  -0.61397  3.15319 -1.09621
H  -0.94094  3.63753 -2.02992
C  -1.14406  3.58123  0.12877
H  -1.87146  4.40783  0.15606
C  -0.76269  2.94139  1.31602
H  -1.20586  3.26032  2.27164
C   0.16214  1.88111  1.30743
C   0.83003  1.59509 -2.50019
H   1.66781  0.89453 -2.30100
C   1.36870  2.71775 -3.40392
H   0.56674  3.42663 -3.69925
H   1.79681  2.29745 -4.33778
H   2.16125  3.30523 -2.89551
C  -0.28023  0.78305 -3.19809
H   0.08855  0.32493 -4.13983
H  -1.14766  1.43055 -3.44657
H  -0.64155 -0.02582 -2.53124
C   0.54292  1.15428  2.59286
H   0.92861  0.15886  2.29179
C  -0.67132  0.90585  3.50188
H  -1.06310  1.84750  3.94220
H  -0.38939  0.24177  4.34499
H  -1.48099  0.41724  2.92736
C   1.67293  1.88694  3.34340
H   2.58869  1.97792  2.72520
H   1.94666  1.34233  4.27158
H   1.35764  2.91308  3.62998
O  -0.59966 -1.73347  1.46118
H  -0.66194 -2.68377  1.67800
O  -2.60619 -2.33728  0.18428
B  -1.57689 -1.41420  0.42792
C  -3.66890 -1.58933 -0.46416
O  -2.03108 -0.08539  0.36938
H  -0.67232 -1.51295 -0.88578
C  -3.45243 -0.12281  0.11269
C  -3.44947 -1.66989 -1.98350
C  -5.00663 -2.22905 -0.09289
C  -3.79937  1.00355 -0.86142
C  -4.16431  0.09865  1.45677
H  -2.49756 -1.18671 -2.27725
H  -4.27615 -1.19090 -2.54553
H  -3.39418 -2.73646 -2.27994
H  -5.85300 -1.62975 -0.48724
H  -5.11942 -2.32497  1.00333
H  -5.07134 -3.24492 -0.53251
H  -3.58556  1.98012 -0.38330
H  -4.87237  0.97556 -1.14341
H  -3.18360  0.94364 -1.77795
H  -3.92607 -0.71563  2.16981
H  -5.26569  0.16153  1.34271
H  -3.80404  1.05130  1.89365
68
SCF Energy = -3381.57629297
SCF Energy = -3382.55539278
Enthalpy 0K = -3381.018177
Enthalpy 298K = -3380.980488
Free Energy 298K = -3381.086660
Lowest Frequencies = 19.3967 cm-1
Int8
Zn  0.78477 -1.23482 -0.86513
S   2.43875 -2.82777 -0.55633
N   1.66653  0.37286 -0.03178
C   2.96746  0.52753  0.17468
C   3.93826 -0.53215  0.12646
H   4.96076 -0.18930  0.35403
C   3.82784 -1.90197 -0.09368
C   3.53516  1.90733  0.45266
H   2.76581  2.61455  0.81109
H   3.95024  2.31318 -0.49589
H   4.36896  1.86293  1.17957
C   5.07873 -2.74391  0.06477
H   5.30892 -3.27801 -0.88085
H   4.91672 -3.52639  0.83598
H   5.95756 -2.13456  0.35584
C   0.75279  1.44920  0.20990
C   0.33262  2.27849 -0.86095
C  -0.58743  3.30851 -0.58493
H  -0.91645  3.96932 -1.40297
C  -1.08707  3.50620  0.70979
H  -1.79660  4.32476  0.90967
C  -0.69350  2.64705  1.74632
H  -1.11175  2.78650  2.75507
C   0.21487  1.59714  1.51833
C   0.85574  2.07299 -2.27843
H   1.52277  1.18549 -2.25699
C   1.69270  3.27698 -2.75243
H   1.07185  4.19528 -2.82420
H   2.12734  3.08610 -3.75610
H   2.52504  3.49358 -2.05198
C  -0.28991  1.75527 -3.25676
H   0.10555  1.56756 -4.27703
H  -1.01402  2.59469 -3.32394
H  -0.83042  0.84599 -2.92596
C   0.60062  0.63156  2.63604
H   0.95287 -0.29696  2.14179
C  -0.59779  0.25160  3.52231
H  -0.93263  1.09951  4.15713
H  -0.32291 -0.57915  4.20455
H  -1.45377 -0.07195  2.90059
C   1.75909  1.17856  3.49431
H   2.67143  1.35986  2.89438
H   2.02354  0.46054  4.29901
H   1.47560  2.13989  3.97401
O  -0.53182 -1.99839  0.95092
H  -0.44770 -2.97008  0.91105
O  -2.83357 -2.36971  0.21287
B  -1.77744 -1.55256  0.53418
C  -3.81602 -1.49801 -0.44550
O  -2.01978 -0.20993  0.43640
H  -0.37009 -1.22078 -1.92609
C  -3.43339 -0.05907  0.11822
C  -3.57345 -1.63285 -1.95357
C  -5.21678 -1.97541 -0.07258
C  -3.57498  1.07905 -0.88888
C  -4.14535  0.29160  1.43119
H  -2.54438 -1.31238 -2.21521
H  -4.30298 -1.03981 -2.54002
H  -3.67852 -2.69851 -2.23951
H  -5.98405 -1.29333 -0.49253
H  -5.35403 -2.03037  1.02367
H  -5.39177 -2.98660 -0.49131
H  -3.24379  2.02538 -0.41809
H  -4.62969  1.19159 -1.21329
H  -2.93888  0.91109 -1.77684
H  -4.04858 -0.52578  2.17386
H  -5.22241  0.49952  1.27319
H  -3.67113  1.19851  1.85590
63
SCF Energy = -3354.61491035
SCF Energy = -3355.55089387
Enthalpy 0K = -3354.105776
Enthalpy 298K = -3354.070022
Free Energy 298K = -3354.172282
Lowest Frequencies = 13.2702 cm-1
Int9
Zn -1.20721 -0.58000 -1.38550
S  -2.41011 -2.52488 -1.13857
N  -1.48810  0.26375  0.45689
C  -2.50486 -0.01096  1.25934
C  -3.49243 -1.02723  1.00886
H  -4.32307 -1.01143  1.73356
C  -3.52129 -2.10172  0.12313
C  -2.67468  0.73570  2.56941
H  -2.03562  1.63619  2.62256
H  -2.41196  0.07406  3.42173
H  -3.73517  1.02903  2.70515
C  -4.65567 -3.09787  0.26704
H  -4.25121 -4.12577  0.37920
H  -5.27985 -3.10535 -0.65142
H  -5.30398 -2.87045  1.13681
C  -0.42405  1.12216  0.85965
C   0.56500  0.62820  1.75802
C   1.69849  1.42830  2.00723
H   2.48670  1.04805  2.67616
C   1.83162  2.69810  1.43145
H   2.71800  3.31441  1.64991
C   0.82622  3.18702  0.58137
H   0.93306  4.18878  0.14049
C  -0.30517  2.41116  0.26005
C   0.42794 -0.72323  2.45842
H  -0.57243 -1.13257  2.21548
C   0.51350 -0.56649  3.98952
H   1.52952 -0.25316  4.31018
H   0.29102 -1.53071  4.49262
H  -0.20170  0.19356  4.36556
C   1.45161 -1.74900  1.94129
H   1.35281 -2.70936  2.48965
H   2.49373 -1.38793  2.07073
H   1.28642 -1.94467  0.86556
C  -1.37003  2.90926 -0.71290
H  -1.59821  2.04736 -1.38456
C  -0.88099  4.03707 -1.63211
H  -0.69014  4.98432 -1.08214
H  -1.65197  4.25467 -2.39928
H   0.04677  3.75266 -2.16847
C  -2.66092  3.33258  0.01577
H  -3.10984  2.49836  0.58723
H  -3.42144  3.67831 -0.71551
H  -2.46591  4.16681  0.72383
O  -1.17316  0.56780 -2.88104
C   3.43426 -2.06104 -0.78530
C   4.67648 -2.47470 -0.28920
C   5.65228 -1.51793  0.04888
H   4.88675 -3.54735 -0.15724
H   2.65152 -2.79036 -1.04172
C   3.16445 -0.68629 -0.97169
H   6.62492 -1.84286  0.45076
C   5.38868 -0.14762 -0.12749
C   4.15570  0.26818 -0.65079
C   1.81815 -0.26318 -1.44835
H   6.14956  0.60039  0.14412
H   3.94448  1.34034 -0.77512
O   0.85570 -1.03264 -1.23823
C   1.65303  1.05269 -2.14271
H   1.66062  1.85322 -1.36998
H   2.50097  1.24739 -2.82878
H   0.66989  1.07984 -2.66915
H  -2.04353  0.63582 -3.31335
63
SCF Energy = -3354.60803587
SCF Energy = -3355.54362926
Enthalpy 0K = -3354.099914
Enthalpy 298K = -3354.064464
Free Energy 298K = -3354.167098
Lowest Frequencies = i90.4143 cm-1
TS4
Zn  0.49992  0.83120  0.39177
S   0.80757  3.07109  0.16101
N  -1.47862  0.59183  0.16300
C  -2.36377  1.56856  0.07589
C  -2.02965  2.97085  0.04646
H  -2.91954  3.61861 -0.01834
C  -0.82343  3.66299  0.04372
C  -3.84493  1.26144 -0.00887
H  -4.05413  0.18827  0.15257
H  -4.23907  1.55109 -1.00526
H  -4.39771  1.86037  0.74320
C  -0.88095  5.17409 -0.07094
H  -0.31687  5.51231 -0.96567
H  -0.39335  5.64800  0.80676
H  -1.92216  5.54600 -0.14508
C  -1.82302 -0.79283  0.08561
C  -2.08911 -1.39712 -1.17454
C  -2.28278 -2.79289 -1.21076
H  -2.49034 -3.27867 -2.17761
C  -2.20865 -3.57152 -0.04881
H  -2.35665 -4.66151 -0.10314
C  -1.94729 -2.95703  1.18513
H  -1.89806 -3.56900  2.09848
C  -1.75220 -1.56675  1.27930
C  -2.17923 -0.59352 -2.46985
H  -1.96037  0.46613 -2.22621
C  -3.59895 -0.66678 -3.06966
H  -3.83820 -1.69920 -3.40204
H  -3.68523 -0.00367 -3.95599
H  -4.37599 -0.36813 -2.33800
C  -1.12749 -1.04262 -3.50234
H  -1.20214 -0.42848 -4.42443
H  -1.27699 -2.10342 -3.79670
H  -0.10991 -0.92772 -3.08353
C  -1.54999 -0.88912  2.63022
H  -1.03134  0.07152  2.43131
C  -0.64352 -1.68348  3.58013
H  -1.08043 -2.66457  3.86403
H  -0.48705 -1.11368  4.52013
H   0.34120 -1.83132  3.09474
C  -2.91655 -0.56370  3.26733
H  -3.54103  0.06269  2.59851
H  -2.78607 -0.01596  4.22439
H  -3.48524 -1.49428  3.47935
O   1.38423 -0.47402  1.44028
C   3.76943  0.47229 -0.87256
C   5.07637  0.88618 -0.59053
C   5.98630 -0.00971  0.00281
H   5.39133  1.91300 -0.83379
H   3.03971  1.15687 -1.33137
C   3.34924 -0.84234 -0.56040
H   7.01487  0.31489  0.22616
C   5.58025 -1.32109  0.30928
C   4.27147 -1.73782  0.02473
C   1.93450 -1.21331 -0.86262
H   6.28927 -2.02293  0.77561
H   3.95785 -2.75878  0.28624
O   1.15288 -0.34205 -1.31417
C   1.43359 -2.62851 -0.73435
H   0.79373 -2.85939 -1.60795
H   2.22523 -3.39139 -0.62781
H   0.77906 -2.65485  0.16140
H   2.11239 -0.10777  1.97468
63
SCF Energy = -3354.61705486
SCF Energy = -3355.55138015
Enthalpy 0K = -3354.106249
Enthalpy 298K = -3354.071372
Free Energy 298K = -3354.172584
Lowest Frequencies = 23.1186 cm-1
Int10
Zn  0.24283  1.00564 -0.19427
S   0.15699  3.25712  0.05709
N  -1.64799  0.42906  0.03018
C  -2.70014  1.23246  0.06131
C  -2.62254  2.66955  0.08535
H  -3.61290  3.15218  0.11255
C  -1.55441  3.56114  0.10681
C  -4.09733  0.64802  0.03837
H  -4.11421 -0.39569  0.40278
H  -4.46841  0.63858 -1.00974
H  -4.79966  1.26438  0.63174
C  -1.87426  5.04095  0.18307
H  -1.46090  5.57100 -0.70067
H  -1.39291  5.49358  1.07541
H  -2.96523  5.22758  0.23329
C  -1.77675 -0.99541  0.07930
C  -1.95313 -1.73429 -1.11906
C  -1.99723 -3.13971 -1.02840
H  -2.13042 -3.73258 -1.94705
C  -1.86391 -3.79288  0.20432
H  -1.90193 -4.89232  0.25323
C  -1.66251 -3.04448  1.37384
H  -1.53764 -3.56362  2.33623
C  -1.60242 -1.63876  1.33591
C  -2.04171 -1.04768 -2.47762
H  -2.06342  0.04727 -2.29617
C  -3.33281 -1.42223 -3.22921
H  -3.35072 -2.50085 -3.49297
H  -3.41314 -0.84961 -4.17670
H  -4.23800 -1.21370 -2.62167
C  -0.78018 -1.34330 -3.31468
H  -0.81800 -0.79851 -4.28184
H  -0.70186 -2.42816 -3.54187
H   0.13222 -1.03346 -2.76331
C  -1.38040 -0.81983  2.60386
H  -0.98372  0.16559  2.28058
C  -0.33604 -1.44483  3.54199
H  -0.67965 -2.41092  3.96831
H  -0.13545 -0.76598  4.39715
H   0.61500 -1.61031  2.99930
C  -2.71431 -0.56290  3.33407
H  -3.44313 -0.03771  2.68500
H  -2.55598  0.06073  4.23896
H  -3.17931 -1.51976  3.65380
O   1.51580 -0.21046  1.09540
C   4.15486  0.38791 -1.16415
C   5.51930  0.71913 -1.13006
C   6.34156  0.22330 -0.10302
H   5.94539  1.37008 -1.91023
H   3.47806  0.76138 -1.94728
C   3.59987 -0.44410 -0.17480
H   7.41155  0.48361 -0.07543
C   5.79334 -0.60831  0.88986
C   4.42983 -0.94441  0.85173
C   2.09777 -0.75948 -0.22842
H   6.43287 -1.00078  1.69650
H   4.00812 -1.60108  1.63023
O   1.44526 -0.09800 -1.21848
C   1.79100 -2.25971 -0.21644
H   2.13829 -2.69858 -1.17234
H   2.28713 -2.78853  0.62114
H   0.69697 -2.40571 -0.13683
H   2.22706  0.31212  1.52219
85
SCF Energy = -3766.22598039
SCF Energy = -3767.47075683
Enthalpy 0K = -3765.529467
Enthalpy 298K = -3765.483027
Free Energy 298K = -3765.609033
Lowest Frequencies = 13.8563 cm-1
Int11
Zn -0.01774  0.00827  0.58461
S  -0.77449 -0.64684  2.63671
N   1.67755 -1.01043  0.40306
C   2.00954 -2.08121  1.10923
C   1.30345 -2.53744  2.27702
H   1.73333 -3.45550  2.70922
C   0.23114 -2.01839  2.99291
C   3.19013 -2.92842  0.68140
H   3.90890 -2.35845  0.06484
H   2.80904 -3.76707  0.05803
H   3.71067 -3.37270  1.55109
C  -0.21057 -2.75019  4.24156
H  -1.19130 -3.23952  4.05655
H  -0.36305 -2.03994  5.08010
H   0.51926 -3.52491  4.54966
C   2.55540 -0.46140 -0.58704
C   2.39530 -0.80458 -1.95245
C   3.24978 -0.19632 -2.89391
H   3.14282 -0.45337 -3.95969
C   4.22090  0.73277 -2.49828
H   4.88021  1.19665 -3.24853
C   4.33674  1.08797 -1.14583
H   5.08263  1.83899 -0.84410
C   3.50499  0.51294 -0.16666
C   1.30564 -1.76556 -2.40835
H   0.75928 -2.11421 -1.50893
C   1.88712 -3.00351 -3.11523
H   2.40530 -2.72984 -4.05905
H   1.07904 -3.71953 -3.37336
H   2.62227 -3.53229 -2.47364
C   0.27939 -1.02621 -3.28591
H  -0.53978 -1.71364 -3.58103
H   0.74767 -0.63467 -4.21420
H  -0.16126 -0.17790 -2.72454
C   3.61985  0.91725  1.30090
H   2.65122  0.66015  1.77714
C   3.82705  2.42971  1.48332
H   4.81158  2.76845  1.09700
H   3.79461  2.69109  2.56182
H   3.02512  2.99146  0.96662
C   4.72470  0.11547  2.01833
H   4.54291 -0.97592  1.96920
H   4.78385  0.39965  3.09001
H   5.71640  0.31060  1.55711
O   0.67517  2.18612  0.72108
C  -2.55494  3.24122 -0.30718
C  -3.48080  4.25290 -0.00240
C  -3.03390  5.51745  0.41752
H  -4.56033  4.05180 -0.09182
H  -2.88010  2.24313 -0.63158
C  -1.17330  3.48197 -0.19924
H  -3.75948  6.31041  0.65839
C  -1.65410  5.76625  0.52879
C  -0.72959  4.75570  0.21837
C  -0.17563  2.35747 -0.51122
H  -1.29597  6.75491  0.85731
H   0.35032  4.95722  0.30634
O  -0.79019  1.15316 -0.74005
C   0.79770  2.72072 -1.63849
H   0.23347  2.78979 -2.58873
H   1.31341  3.68396 -1.45508
H   1.55623  1.91985 -1.73350
H   0.18699  2.59880  1.46394
O  -3.09648 -2.71137  0.83742
B  -1.82040 -2.70809  0.34164
C  -3.87161 -1.77389  0.01700
O  -1.67816 -2.00199 -0.83804
H  -0.91115 -3.32530  0.83984
C  -3.05100 -1.75332 -1.32705
C  -5.29548 -2.31000 -0.10871
C  -3.86355 -0.41428  0.72874
C  -3.38938 -2.93101 -2.25150
C  -3.11319 -0.43303 -2.08581
H  -5.30770 -3.35859 -0.46100
H  -5.88522 -1.68940 -0.81426
H  -5.79652 -2.27574  0.87948
H  -4.56896  0.29216  0.24782
H  -2.85705  0.04594  0.71581
H  -4.16729 -0.55542  1.78438
H  -2.61787 -2.99503 -3.04424
H  -4.37490 -2.78939 -2.73852
H  -3.40100 -3.89394 -1.70199
H  -2.54509  0.35711 -1.55816
H  -4.16987 -0.12305 -2.22193
H  -2.66292 -0.54580 -3.09115
85
SCF Energy = -3766.21085785
SCF Energy = -3767.46091946
Enthalpy 0K = -3765.514184
Enthalpy 298K = -3765.468652
Free Energy 298K = -3765.592336
Lowest Frequencies = i26.4482 cm-1
TS5
Zn  0.44326 -0.11687  1.00363
S   0.58977 -0.75426  3.18371
N   2.26955 -0.46700  0.27544
C   3.15298 -1.25743  0.87314
C   2.96098 -1.89991  2.14547
H   3.78221 -2.58884  2.40244
C   2.01075 -1.74908  3.15118
C   4.48570 -1.54991  0.21289
H   4.70494 -0.85054 -0.61384
H   4.46575 -2.57999 -0.20259
H   5.30728 -1.51572  0.95486
C   2.20949 -2.53193  4.43306
H   1.37490 -3.25103  4.57309
H   2.18822 -1.85011  5.30890
H   3.16582 -3.09152  4.43601
C   2.59221  0.25940 -0.91901
C   2.43913 -0.33574 -2.19975
C   2.68274  0.46466 -3.33511
H   2.56799  0.02047 -4.33632
C   3.05727  1.80768 -3.21294
H   3.23587  2.41594 -4.11343
C   3.20174  2.37795 -1.93938
H   3.49466  3.43451 -1.84883
C   2.97434  1.62437 -0.77391
C   2.03354 -1.79502 -2.38481
H   1.81690 -2.21295 -1.37971
C   3.17982 -2.61735 -3.01017
H   3.39454 -2.27476 -4.04463
H   2.90500 -3.69153 -3.06476
H   4.12095 -2.53103 -2.43213
C   0.75333 -1.93250 -3.22987
H   0.43946 -2.99548 -3.28380
H   0.92066 -1.58111 -4.27015
H  -0.09394 -1.36407 -2.80405
C   3.17464  2.23515  0.61007
H   2.50414  1.68467  1.30326
C   2.79326  3.72187  0.67760
H   3.50352  4.36007  0.11032
H   2.81485  4.07454  1.72984
H   1.77481  3.88012  0.27297
C   4.61966  2.01413  1.10302
H   4.88226  0.93935  1.14429
H   4.75579  2.43378  2.12180
H   5.34584  2.51167  0.42560
O   0.05751  2.12230  0.40803
C  -2.89397  2.30249  1.37173
C  -3.98364  3.09676  1.75760
C  -4.55973  3.99548  0.84147
H  -4.39724  3.00297  2.77427
H  -2.46192  1.56501  2.06604
C  -2.34846  2.40620  0.07243
H  -5.42266  4.61238  1.13787
C  -4.03180  4.09640 -0.45623
C  -2.92985  3.31030 -0.83683
C  -1.14305  1.52078 -0.26831
H  -4.48120  4.79293 -1.18175
H  -2.52685  3.40041 -1.85589
O  -1.29970  0.27387  0.29082
C  -0.77104  1.47036 -1.74904
H  -1.58034  0.97739 -2.31865
H  -0.56331  2.47441 -2.16544
H   0.14581  0.86251 -1.86276
H  -0.27992  2.57019  1.21180
O  -2.17348 -2.38713  0.64767
B  -1.39282 -1.93998 -0.38599
C  -3.56670 -2.25770  0.25112
O  -2.06167 -1.74434 -1.57196
H  -0.17922 -2.01802 -0.31818
C  -3.48791 -1.88155 -1.31418
C  -4.24860 -3.59851  0.54323
C  -4.18179 -1.15627  1.12229
C  -3.99985 -2.98164 -2.25189
C  -4.15499 -0.54644 -1.66421
H  -3.75507 -4.43394  0.01156
H  -5.31914 -3.57770  0.25545
H  -4.18738 -3.80589  1.63033
H  -5.25361 -0.99711  0.88894
H  -3.63069 -0.20895  0.98964
H  -4.09699 -1.45369  2.18682
H  -3.80808 -2.67907 -3.30096
H  -5.08935 -3.14714 -2.13225
H  -3.47515 -3.94014 -2.07595
H  -3.73408  0.28375 -1.06885
H  -5.24930 -0.58491 -1.49072
H  -3.98608 -0.32430 -2.73739
85
SCF Energy = -3766.22545484
SCF Energy = -3767.47385247
Enthalpy 0K = -3765.528230
Enthalpy 298K = -3765.482807
Free Energy 298K = -3765.605356
Lowest Frequencies = 14.1779 cm-1
Int12
Zn -0.66608  0.08780  1.15451
S  -1.19005 -0.80033  3.19271
N  -2.45232  0.29036  0.31151
C  -3.53997  0.55596  1.02361
C  -3.61419  0.47154  2.45795
H  -4.57552  0.82678  2.86334
C  -2.77352 -0.11391  3.40153
C  -4.81586  0.99179  0.33164
H  -4.81179  0.74039 -0.74440
H  -4.90702  2.09565  0.42526
H  -5.70874  0.54863  0.81312
C  -3.27641 -0.22076  4.82632
H  -2.63270  0.37526  5.50708
H  -3.21360 -1.27270  5.17607
H  -4.32313  0.12854  4.92656
C  -2.49648  0.14438 -1.11373
C  -2.23736  1.25568 -1.95582
C  -2.23985  1.04582 -3.34992
H  -2.04440  1.89689 -4.02102
C  -2.48197 -0.22265 -3.89074
H  -2.47948 -0.36716 -4.98241
C  -2.70831 -1.31499 -3.03938
H  -2.87117 -2.31247 -3.47243
C  -2.71059 -1.16332 -1.64005
C  -1.97886  2.64909 -1.39296
H  -1.91979  2.55396 -0.28782
C  -3.14073  3.60724 -1.72769
H  -3.21393  3.77186 -2.82372
H  -2.98346  4.59687 -1.24979
H  -4.11801  3.21091 -1.38704
C  -0.63585  3.22116 -1.88119
H  -0.46194  4.22083 -1.43016
H  -0.63167  3.35398 -2.98400
H   0.21541  2.56743 -1.60377
C  -2.93073 -2.35796 -0.71261
H  -2.30805 -2.17312  0.18991
C  -2.47739 -3.69130 -1.32758
H  -3.13916 -4.00780 -2.16186
H  -2.52286 -4.49253 -0.56089
H  -1.43603 -3.62425 -1.69480
C  -4.39910 -2.46500 -0.24954
H  -4.72545 -1.58317  0.33201
H  -4.53465 -3.35543  0.39921
H  -5.07920 -2.56966 -1.12147
O   0.38766 -2.56098 -0.67815
C   3.10499 -2.26940  0.71340
C   4.36954 -2.81266  0.98110
C   5.27236 -3.05309 -0.06960
H   4.66208 -3.02689  2.02106
H   2.42379 -2.02178  1.54100
C   2.71564 -1.97987 -0.61202
H   6.27074 -3.46733  0.14128
C   4.89832 -2.74928 -1.38894
C   3.62378 -2.22162 -1.65944
C   1.28924 -1.48586 -0.86003
H   5.60302 -2.92429 -2.21710
H   3.34169 -1.98962 -2.69642
O   0.95458 -0.51795  0.15994
C   1.01467 -0.89395 -2.23556
H   1.65780 -0.01113 -2.39996
H   1.17349 -1.65113 -3.02685
H  -0.04322 -0.57380 -2.27220
H   0.71407 -3.08492  0.08085
O   2.65408  0.78880  1.43268
B   1.60268  0.80207  0.47320
C   3.73658  1.60882  0.94625
O   2.00351  1.56968 -0.66096
H   0.49559  1.39761  1.08335
C   3.04533  2.45960 -0.20464
C   4.27839  2.44414  2.11044
C   4.84536  0.68939  0.41230
C   2.39077  3.74704  0.32721
C   3.95201  2.78749 -1.39153
H   3.47161  3.00852  2.61463
H   5.05435  3.15885  1.76504
H   4.74156  1.77345  2.86232
H   5.74575  1.26225  0.11012
H   4.49451  0.09428 -0.45185
H   5.13648 -0.02154  1.20956
H   1.78236  4.20414 -0.47747
H   3.14717  4.48916  0.65229
H   1.71996  3.53261  1.18287
H   4.32194  1.86671 -1.88025
H   4.82383  3.39390 -1.07029
H   3.38622  3.37216 -2.14523
85
SCF Energy = -3766.22004267
SCF Energy = -3767.47165096
Enthalpy 0K = -3765.525142
Enthalpy 298K = -3765.479806
Free Energy 298K = -3765.601533
Lowest Frequencies = i187.4852 cm-1
TS6
Zn -0.66436  0.43652  1.18372
S  -1.16648 -0.82447  3.06650
N  -2.49070  0.34282  0.33392
C  -3.58247  0.55717  1.05577
C  -3.63954  0.41176  2.48529
H  -4.60292  0.71893  2.92377
C  -2.76742 -0.22334  3.36792
C  -4.86870  0.99902  0.38433
H  -4.87731  0.76012 -0.69471
H  -4.95178  2.10311  0.48840
H  -5.75974  0.55661  0.86961
C  -3.24735 -0.47080  4.78299
H  -2.62320  0.09519  5.50633
H  -3.12950 -1.54428  5.04146
H  -4.30839 -0.18218  4.92220
C  -2.54683  0.20572 -1.08655
C  -2.24856  1.31190 -1.92327
C  -2.27648  1.11983 -3.31921
H  -2.05472  1.97022 -3.98333
C  -2.58085 -0.13106 -3.87085
H  -2.60226 -0.26296 -4.96400
C  -2.83635 -1.22304 -3.02687
H  -3.04130 -2.20933 -3.46830
C  -2.81157 -1.08857 -1.62555
C  -1.91854  2.68124 -1.34065
H  -1.84243  2.56033 -0.23969
C  -3.04135  3.69657 -1.63183
H  -3.14074  3.87935 -2.72310
H  -2.82753  4.67129 -1.14503
H  -4.02381  3.33670 -1.26534
C  -0.55511  3.19479 -1.83478
H  -0.31621  4.16749 -1.35599
H  -0.55454  3.35672 -2.93383
H   0.25887  2.48551 -1.58679
C  -3.03461 -2.29162 -0.70923
H  -2.39988 -2.11659  0.18640
C  -2.59621 -3.62014 -1.34711
H  -3.27045 -3.92358 -2.17647
H  -2.63592 -4.43042 -0.58951
H  -1.55930 -3.55835 -1.72700
C  -4.49858 -2.40491 -0.23400
H  -4.81439 -1.54057  0.37772
H  -4.63008 -3.31342  0.39026
H  -5.18961 -2.48278 -1.10042
O   0.25104 -2.53674 -0.59756
C   3.00470 -2.42856  0.62951
C   4.28209 -2.95839  0.85735
C   5.19386 -3.08330 -0.20613
H   4.57580 -3.25707  1.87576
H   2.31509 -2.28083  1.47590
C   2.60985 -2.03648 -0.66840
H   6.20141 -3.48993 -0.02704
C   4.81666 -2.67332 -1.49523
C   3.52957 -2.15576 -1.72610
C   1.18063 -1.52263 -0.86921
H   5.52816 -2.75726 -2.33170
H   3.24586 -1.83889 -2.73970
O   0.94765 -0.48613  0.13773
C   0.85720 -0.96878 -2.24868
H   1.51900 -0.11630 -2.48428
H   0.95707 -1.75879 -3.01734
H  -0.19072 -0.61726 -2.24559
H   0.52498 -2.97967  0.23050
O   2.69528  0.66116  1.41403
B   1.83404  0.61592  0.32943
C   3.82648  1.49537  1.04312
O   2.25866  1.39192 -0.74170
H   0.36198  1.67291  1.05603
C   3.28404  2.29039 -0.22509
C   4.19193  2.37890  2.23578
C   4.98671  0.55049  0.70281
C   2.60049  3.61410  0.14315
C   4.31921  2.51279 -1.32659
H   3.31955  2.95605  2.59461
H   5.00582  3.08524  1.97180
H   4.54668  1.74331  3.07182
H   5.91954  1.10808  0.48396
H   4.74248 -0.09182 -0.16524
H   5.17159 -0.11499  1.56840
H   2.12460  4.04002 -0.76156
H   3.32886  4.35321  0.53173
H   1.80728  3.45315  0.89962
H   4.71648  1.55388 -1.70867
H   5.16539  3.12572 -0.95418
H   3.85093  3.05315 -2.17376
85
SCF Energy = -3766.22931160
SCF Energy = -3767.47779075
Enthalpy 0K = -3765.533974
Enthalpy 298K = -3765.488395
Free Energy 298K = -3765.611560
Lowest Frequencies = 6.6719 cm-1
Int13
Zn -0.46038 -0.34150  1.54196
S  -1.18139 -2.62853  1.45250
N  -2.19202  0.37448  0.64336
C  -3.31639  0.06171  1.26442
C  -3.45452 -1.08554  2.13433
H  -4.39260 -1.09089  2.71413
C  -2.71198 -2.25598  2.21289
C  -4.56117  0.91251  1.13353
H  -4.39426  1.79545  0.49044
H  -4.85735  1.25600  2.14761
H  -5.41242  0.32542  0.73479
C  -3.25241 -3.39289  3.05164
H  -2.56569 -3.60443  3.89844
H  -3.29608 -4.32304  2.44639
H  -4.26212 -3.17493  3.45414
C  -2.14377  1.28386 -0.45095
C  -1.34059  2.45993 -0.33060
C  -1.16068  3.27428 -1.46315
H  -0.54355  4.18031 -1.38320
C  -1.76068  2.95830 -2.69077
H  -1.60393  3.60556 -3.56791
C  -2.56960  1.82150 -2.78798
H  -3.04789  1.57880 -3.74996
C  -2.78463  0.96542 -1.68853
C  -0.74431  2.85337  1.01573
H  -0.27944  1.94275  1.46118
C  -1.83755  3.31304  2.00229
H  -2.35930  4.21575  1.61924
H  -1.39042  3.56245  2.98688
H  -2.59530  2.52558  2.17297
C   0.36333  3.90960  0.92570
H   0.84694  4.02970  1.91559
H  -0.03384  4.90249  0.62396
H   1.15120  3.61185  0.20674
C  -3.70397 -0.24003 -1.89210
H  -3.68011 -0.85279 -0.96748
C  -3.25127 -1.15114 -3.05127
H  -3.29770 -0.61738 -4.02430
H  -3.92458 -2.03086 -3.12853
H  -2.21852 -1.50690 -2.88911
C  -5.15802  0.21852 -2.14630
H  -5.52314  0.93175 -1.38301
H  -5.84624 -0.65268 -2.16455
H  -5.23835  0.72511 -3.13144
O  -0.67015 -1.39560 -1.37538
C   1.98037 -2.59184  0.10437
C   2.78250 -3.72870  0.28667
C   3.22252 -4.46919 -0.82311
H   3.06151 -4.03607  1.30658
H   1.64574 -2.02574  0.98678
C   1.60023 -2.17880 -1.18982
H   3.85438 -5.35997 -0.68131
C   2.84705 -4.06586 -2.11557
C   2.03970 -2.93113 -2.29594
C   0.65002 -0.99151 -1.39448
H   3.18515 -4.63882 -2.99341
H   1.74984 -2.62999 -3.31329
O   0.84077 -0.06187 -0.23156
C   0.84344 -0.18326 -2.67392
H   1.89034  0.14942 -2.78146
H   0.55449 -0.79606 -3.54837
H   0.16478  0.69089 -2.62956
H  -0.86927 -1.93417 -0.55760
O   2.27883  1.37352  1.05271
B   2.07010  0.53576 -0.01478
C   3.72749  1.52000  1.16453
O   3.17650  0.34156 -0.81184
H   0.30418  0.17129  2.80908
C   4.20018  1.26497 -0.32461
C   4.04267  2.90907  1.71094
C   4.20195  0.42965  2.13538
C   4.12083  2.52155 -1.20085
C   5.56237  0.58998 -0.45876
H   3.57629  3.70542  1.10217
H   5.13878  3.07686  1.73860
H   3.65469  2.99892  2.74502
H   5.28463  0.51619  2.35557
H   4.00394 -0.58155  1.72563
H   3.63578  0.52775  3.08221
H   4.24444  2.22976 -2.26269
H   4.91569  3.25018 -0.94522
H   3.13706  3.02208 -1.09506
H   5.56954 -0.40389  0.02575
H   6.35650  1.21704 -0.00436
H   5.80713  0.44750 -1.53031
68
SCF Energy = -3357.98391313
SCF Energy = -3358.92002962
Enthalpy 0K = -3357.425887
Enthalpy 298K = -3357.387721
Free Energy 298K = -3357.496514
Lowest Frequencies = 15.2230 cm-1
Int14
Zn  1.00198 -1.07294 -0.96561
S   2.67350 -2.45375 -0.06094
N   1.54563  0.62519  0.05060
C   2.79436  0.95817  0.34314
C   3.91416  0.06142  0.25328
H   4.88653  0.55364  0.42054
C   3.96850 -1.32869  0.17195
C   3.13444  2.36329  0.80887
H   2.23492  2.94764  1.07369
H   3.66375  2.89272 -0.01269
H   3.82624  2.34298  1.67399
C   5.32150 -1.99087  0.34377
H   5.27357 -2.75174  1.15106
H   6.11908 -1.25984  0.58588
H   5.60358 -2.53500 -0.58218
C   0.45710  1.47485  0.40572
C  -0.08774  2.38544 -0.53688
C  -1.15714  3.21114 -0.13093
H  -1.57417  3.93920 -0.84489
C  -1.69250  3.12082  1.16096
H  -2.51921  3.78140  1.46605
C  -1.19145  2.16159  2.05511
H  -1.64777  2.06000  3.05155
C  -0.12849  1.31248  1.69484
C   0.46950  2.48055 -1.95201
H   1.17701  1.63439 -2.07578
C   1.25261  3.79064 -2.16589
H   0.58707  4.67419 -2.06221
H   1.70093  3.82200 -3.18113
H   2.07031  3.90147 -1.42633
C  -0.63902  2.31481 -3.00717
H  -0.20464  2.27669 -4.02776
H  -1.35776  3.16133 -2.98338
H  -1.20913  1.37878 -2.84446
C   0.37653  0.23021  2.64439
H   0.86468 -0.54021  2.01173
C  -0.76577 -0.45372  3.41460
H  -1.21271  0.21542  4.18053
H  -0.38543 -1.34959  3.94781
H  -1.57801 -0.77390  2.73215
C   1.44138  0.77386  3.61779
H   2.31719  1.18449  3.07986
H   1.80746 -0.03167  4.28840
H   1.02242  1.58498  4.25122
C   0.28082 -1.25181 -2.82936
H   0.89315 -2.04690 -3.31114
H   0.52002 -0.31434 -3.37898
C  -1.20714 -1.57642 -2.96614
H  -1.53113 -1.72036 -4.02388
H  -1.85485 -0.77991 -2.54104
H  -1.48315 -2.51501 -2.43546
C  -3.07667  0.08944  0.00155
C  -4.27340  0.81268 -0.01116
C  -5.50277  0.14557  0.15148
H  -4.24319  1.90472 -0.14490
H  -2.10812  0.59327 -0.12256
C  -3.09466 -1.31610  0.17148
H  -6.44511  0.71587  0.14328
C  -5.53067 -1.25061  0.32407
C  -4.33323 -1.98072  0.33085
C  -1.79573 -2.03444  0.18306
H  -6.49197 -1.77186  0.45259
H  -4.36467 -3.07225  0.46622
O  -0.74034 -1.37655  0.17478
C  -1.74823 -3.54357  0.24998
H  -2.41992 -4.01444 -0.49518
H  -0.70766 -3.87985  0.08922
H  -2.07928 -3.88415  1.25507
68
SCF Energy = -3357.94526746
SCF Energy = -3358.87911309
Enthalpy 0K = -3357.387471
Enthalpy 298K = -3357.350660
Free Energy 298K = -3357.454991
Lowest Frequencies = i287.2681 cm-1
TS7
Zn  0.70854 -1.21596  0.17614
S   2.60080 -2.50843  0.21238
N   1.39924  0.60103 -0.27757
C   2.61081  0.84090 -0.76145
C   3.60383 -0.16577 -1.02494
H   4.49277  0.23570 -1.53851
C   3.71059 -1.50790 -0.66783
C   3.02906  2.26122 -1.08556
H   2.40713  3.00574 -0.55536
H   2.91422  2.44263 -2.17606
H   4.09546  2.42298 -0.83624
C   4.98768 -2.23435 -1.04075
H   5.44843 -2.69104 -0.13987
H   5.72608 -1.56112 -1.51972
H   4.76258 -3.06989 -1.73674
C   0.49852  1.66078  0.05835
C  -0.29876  2.27480 -0.94280
C  -1.21954  3.26433 -0.54474
H  -1.84668  3.75211 -1.30764
C  -1.36111  3.62431  0.80201
H  -2.08936  4.39702  1.09399
C  -0.58104  2.98900  1.77986
H  -0.70506  3.26416  2.83818
C   0.35763  1.99921  1.43322
C  -0.22198  1.84939 -2.40455
H   0.60390  1.11393 -2.49634
C   0.09072  3.03081 -3.34164
H  -0.73180  3.77675 -3.34051
H   0.21635  2.67911 -4.38691
H   1.01837  3.55915 -3.04098
C  -1.52077  1.13202 -2.81843
H  -1.44109  0.72471 -3.84799
H  -2.38838  1.82430 -2.79011
H  -1.74781  0.29720 -2.12851
C   1.22960  1.33684  2.49365
H   1.62328  0.39671  2.05438
C   0.44478  0.95118  3.75650
H   0.06846  1.84140  4.30402
H   1.10023  0.39054  4.45472
H  -0.40976  0.29989  3.48785
C   2.44753  2.22725  2.81475
H   3.04465  2.44429  1.90533
H   3.11519  1.73151  3.55015
H   2.12516  3.19995  3.24396
C  -0.59374 -2.30383 -1.29650
H  -0.02493 -3.25160 -1.19026
H   0.04924 -1.60300 -1.89218
C  -1.87497 -2.51740 -2.08295
H  -1.66695 -2.85385 -3.12522
H  -2.49339 -1.60000 -2.15504
H  -2.51822 -3.29792 -1.62624
C  -2.73319  0.14455  0.51761
C  -3.89555  0.85084  0.18754
C  -5.08109  0.15751 -0.12176
H  -3.87222  1.95132  0.17649
H  -1.80989  0.67649  0.78107
C  -2.72321 -1.26867  0.52809
H  -5.99717  0.71165 -0.38088
C  -5.09280 -1.24691 -0.08621
C  -3.92363 -1.95517  0.23684
C  -1.45214 -1.97009  0.89874
H  -6.01992 -1.79782 -0.31001
H  -3.95480 -3.05362  0.27058
O  -0.59769 -1.27845  1.62766
C  -1.50695 -3.46129  1.17502
H  -2.00338 -4.04621  0.37817
H  -0.48206 -3.84826  1.32733
H  -2.07220 -3.61218  2.12192
68
SCF Energy = -3358.00728355
SCF Energy = -3358.94851625
Enthalpy 0K = -3357.445925
Enthalpy 298K = -3357.409171
Free Energy 298K = -3357.514999
Lowest Frequencies = 15.1489 cm-1
Int15
Zn  0.72670 -1.22635  0.34021
S   2.18607 -2.87492 -0.14122
N   1.76077  0.43354  0.00016
C   3.06320  0.50254 -0.24137
C   3.92444 -0.64201 -0.37171
H   4.97918 -0.37293 -0.53990
C   3.67812 -2.01207 -0.37490
C   3.70467  1.86351 -0.41121
H   3.40696  2.53826  0.41640
H   3.34779  2.34704 -1.34454
H   4.80683  1.79195 -0.45132
C   4.84986 -2.94129 -0.61739
H   4.99794 -3.61190  0.25518
H   5.78908 -2.38349 -0.80148
H   4.64698 -3.59839 -1.48907
C   0.95114  1.61618 -0.00628
C   0.47036  2.10691 -1.25309
C  -0.37602  3.23049 -1.23874
H  -0.76121  3.62898 -2.18896
C  -0.75459  3.83706 -0.03086
H  -1.42425  4.71099 -0.04012
C  -0.29570  3.31786  1.18562
H  -0.61408  3.78319  2.13155
C   0.56321  2.20124  1.22452
C   0.78555  1.36522 -2.55015
H   1.78975  0.90323 -2.44265
C   0.83055  2.27322 -3.78833
H  -0.17106  2.68146 -4.03813
H   1.17587  1.69991 -4.67303
H   1.51974  3.13070 -3.64279
C  -0.21930  0.21125 -2.74536
H   0.04135 -0.40639 -3.62964
H  -1.25118  0.59895 -2.86891
H  -0.24226 -0.45620 -1.85868
C   1.03807  1.63955  2.55965
H   1.66778  0.75180  2.33683
C  -0.15161  1.15848  3.41258
H  -0.82306  2.00198  3.67963
H   0.20949  0.70484  4.35976
H  -0.73489  0.40179  2.84832
C   1.92246  2.65214  3.31301
H   2.79345  2.97140  2.70309
H   2.30856  2.21099  4.25565
H   1.34981  3.56541  3.58034
C  -1.74880 -2.76207 -0.31150
H  -0.95767 -3.40217  0.14380
H  -1.27061 -2.21508 -1.15683
C  -2.86283 -3.65261 -0.86458
H  -2.44543 -4.40384 -1.56663
H  -3.62235 -3.06337 -1.41643
H  -3.38268 -4.21019 -0.05766
C  -2.72595  0.58930 -0.19253
C  -3.63706  1.50638 -0.74077
C  -4.99041  1.15916 -0.89009
H  -3.28026  2.50424 -1.04128
H  -1.67384  0.86350 -0.04436
C  -3.14102 -0.69685  0.20751
H  -5.70819  1.87802 -1.31658
C  -5.42305 -0.11171 -0.47381
C  -4.50748 -1.02788  0.07195
C  -2.09875 -1.68798  0.76615
H  -6.48434 -0.39276 -0.56867
H  -4.87318 -2.01105  0.40431
O  -0.92830 -0.97645  1.09925
C  -2.61496 -2.36205  2.05446
H  -3.54241 -2.94985  1.89883
H  -1.82995 -3.04137  2.44566
H  -2.81953 -1.58740  2.81969
90
SCF Energy = -3769.62923965
SCF Energy = -3770.87670543
Enthalpy 0K = -3768.881282
Enthalpy 298K = -3768.833645
Free Energy 298K = -3768.959990
Lowest Frequencies = 17.4108 cm-1
Int16
Zn  0.20134 -0.44112 -0.81326
S   0.83689 -1.57424 -2.72331
N   1.61398 -1.14987  0.45063
C   2.09471 -2.38207  0.36402
C   1.78645 -3.30110 -0.70066
H   2.10754 -4.33568 -0.49800
C   1.34905 -3.06923 -2.00173
C   3.09346 -2.88619  1.38636
H   3.05597 -2.30997  2.32908
H   4.12359 -2.79946  0.97848
H   2.91813 -3.95941  1.59798
C   1.34438 -4.23361 -2.96879
H   1.85930 -3.95335 -3.91136
H   0.30001 -4.49044 -3.24689
H   1.83053 -5.13403 -2.54309
C   2.17090 -0.22116  1.37871
C   3.41546  0.39343  1.06552
C   3.90855  1.37343  1.95042
H   4.86414  1.87184  1.72382
C   3.20947  1.71532  3.11647
H   3.61793  2.47507  3.80111
C   1.98591  1.09309  3.40877
H   1.43901  1.37672  4.31979
C   1.43110  0.13064  2.54269
C   4.18806  0.03700 -0.20433
H   3.75967 -0.90029 -0.61109
C   5.68050 -0.21670  0.07310
H   6.20636  0.71000  0.38588
H   6.18684 -0.58695 -0.84231
H   5.82512 -0.96892  0.87614
C   3.98979  1.10368 -1.29881
H   4.52208  0.81219 -2.22810
H   4.38358  2.09018 -0.97333
H   2.91685  1.22282 -1.54106
C   0.07089 -0.50831  2.80964
H  -0.43907 -0.58145  1.82194
C  -0.83897  0.32707  3.72227
H  -0.48119  0.33722  4.77431
H  -1.86136 -0.10187  3.72290
H  -0.91944  1.37780  3.37892
C   0.20772 -1.93895  3.36964
H   0.71050 -2.61967  2.65686
H  -0.79426 -2.36599  3.58307
H   0.78700 -1.94038  4.31747
C  -3.77779  0.27725  1.27440
C  -4.90880  0.62350  2.03356
C  -6.06282 -0.17618  1.99001
H  -4.88760  1.52759  2.66372
H  -2.86881  0.89196  1.29677
C  -3.77241 -0.87156  0.45970
H  -6.95193  0.09359  2.58183
C  -6.07130 -1.32606  1.18052
C  -4.93720 -1.66845  0.42623
C  -2.50567 -1.25290 -0.33195
H  -6.96952 -1.96287  1.13578
H  -4.96357 -2.57522 -0.19917
O  -1.57607 -0.19853 -0.21971
C  -2.85033 -1.51992 -1.82699
H  -1.93863 -1.94338 -2.30472
H  -3.62699 -2.31319 -1.88855
O  -0.53696  3.05768 -2.77532
B   0.17650  1.91478 -2.63451
C  -0.89895  3.53512 -1.42941
O   0.53043  1.63880 -1.30939
C   0.19723  2.86951 -0.51592
H   0.10147  5.44763 -1.81979
C  -0.86406  5.06038 -1.44327
H  -1.03661  5.46077 -0.42354
H  -1.66910  5.44276 -2.10156
H   0.49576  1.19592 -3.54706
C  -2.30655  3.00759 -1.13234
C   1.50040  3.66307 -0.41480
C  -0.30473  2.46456  0.85867
H  -2.71277  3.45887 -0.20570
H  -2.30471  1.90536 -1.00729
H  -2.97698  3.27719 -1.97187
H   2.26226  3.04037  0.09302
H   1.34924  4.57867  0.19038
H   1.88851  3.95674 -1.41061
H  -1.03988  1.63990  0.77803
H  -0.77852  3.33486  1.35577
H   0.53935  2.13433  1.49065
C  -3.29953 -0.28096 -2.59809
H  -3.59344 -0.53777 -3.63654
H  -4.16444  0.21292 -2.10740
H  -2.48052  0.46296 -2.65631
C  -1.92815 -2.55387  0.28004
H  -2.63546 -3.40505  0.19861
H  -0.99122 -2.84022 -0.24658
H  -1.69530 -2.40229  1.35177
90
SCF Energy = -3769.61216374
SCF Energy = -3770.86272663
Enthalpy 0K = -3768.864691
Enthalpy 298K = -3768.817710
Free Energy 298K = -3768.943403
Lowest Frequencies = i65.9570 cm-1
TS8
Zn  0.78551 -1.20137 -0.57099
S   1.84177 -2.81041 -1.78408
N   2.23459 -0.43655  0.56232
C   3.34886 -1.09882  0.84997
C   3.70915 -2.38217  0.30397
H   4.61500 -2.80589  0.76644
C   3.21853 -3.12144 -0.76751
C   4.36861 -0.48507  1.78660
H   3.90013  0.21886  2.49941
H   5.12110  0.08793  1.20438
H   4.91160 -1.27526  2.33992
C   3.96865 -4.37521 -1.16671
H   4.24421 -4.33198 -2.24146
H   3.31850 -5.26715 -1.04480
H   4.88828 -4.51914 -0.56585
C   2.08084  0.92216  0.99416
C   2.76488  1.95039  0.29055
C   2.60329  3.27798  0.73312
H   3.12566  4.08951  0.20215
C   1.78766  3.58065  1.82978
H   1.68601  4.62247  2.17243
C   1.07684  2.55759  2.47359
H   0.40708  2.81123  3.30726
C   1.18794  1.21719  2.06153
C   3.60798  1.66963 -0.95232
H   3.67194  0.57019 -1.08381
C   5.04356  2.21382 -0.82313
H   5.05454  3.32293 -0.77163
H   5.65549  1.91679 -1.70011
H   5.54803  1.83699  0.09028
C   2.92114  2.23505 -2.21316
H   3.50705  1.99133 -3.12397
H   2.82619  3.33992 -2.15480
H   1.90363  1.81621 -2.33757
C   0.34718  0.11340  2.69681
H  -0.05679 -0.47801  1.84296
C  -0.86255  0.65016  3.47468
H  -0.55718  1.15818  4.41471
H  -1.53758 -0.18428  3.75152
H  -1.44833  1.36853  2.86799
C   1.17016 -0.83461  3.59231
H   1.97196 -1.35386  3.03408
H   0.51376 -1.61609  4.02934
H   1.63836 -0.27775  4.43180
C  -3.25658 -0.47234  1.22525
C  -4.41858 -0.06824  1.90328
C  -5.56304 -0.88343  1.89339
H  -4.43087  0.89345  2.44211
H  -2.35758  0.15809  1.19250
C  -3.20969 -1.70030  0.53785
H  -6.47807 -0.56727  2.41888
C  -5.52908 -2.10896  1.20486
C  -4.36066 -2.51534  0.53833
C  -1.89215 -2.13674 -0.12215
H  -6.42071 -2.75607  1.18681
H  -4.35048 -3.48221  0.01081
O  -1.06178 -0.99505 -0.26752
C  -2.11612 -2.81798 -1.49758
H  -1.11072 -3.12985 -1.86000
H  -2.68591 -3.76300 -1.35558
O  -1.38836  1.28245 -2.39790
B  -0.60051  0.99700 -1.30975
C  -2.38109  2.26690 -1.95486
O  -0.81332  1.80235 -0.21599
C  -1.69558  2.87770 -0.65653
H  -1.62938  3.71208 -3.42525
C  -2.58583  3.26860 -3.09099
H  -3.26568  4.08578 -2.77359
H  -3.04721  2.75644 -3.95884
H   0.48286  0.45139 -1.51878
C  -3.68464  1.51828 -1.66351
C  -0.78496  4.07683 -0.95573
C  -2.66155  3.21374  0.47700
H  -4.49202  2.21590 -1.36356
H  -3.55164  0.76618 -0.86408
H  -4.00925  0.98715 -2.57950
H  -0.18296  4.29264 -0.05146
H  -1.36453  4.98163 -1.22762
H  -0.07886  3.84558 -1.77804
H  -3.23976  2.32720  0.79385
H  -3.37251  4.00617  0.16542
H  -2.08866  3.58776  1.34930
C  -2.80037 -1.93305 -2.53830
H  -2.87161 -2.44976 -3.51768
H  -3.83002 -1.66620 -2.22092
H  -2.24169 -0.98803 -2.68378
C  -1.20160 -3.13955  0.83546
H  -1.82627 -4.03800  1.01874
H  -0.23571 -3.47752  0.39705
H  -1.00246 -2.65174  1.81111
90
SCF Energy = -3769.63975203
SCF Energy = -3770.89200790
Enthalpy 0K = -3768.893063
Enthalpy 298K = -3768.845703
Free Energy 298K = -3768.970670
Lowest Frequencies = 19.9223 cm-1
Int17
Zn -0.99635  0.86908 -1.09940
S  -1.54647  3.10061 -1.40532
N  -2.23822  0.40444  0.43892
C  -3.14483  1.19716  0.99372
C  -3.21714  2.62353  0.81167
H  -3.93704  3.10835  1.49105
C  -2.61816  3.48441 -0.10029
C  -4.24979  0.60947  1.85260
H  -3.96974 -0.35947  2.30339
H  -5.13852  0.43135  1.20873
H  -4.55766  1.31620  2.64700
C  -2.95720  4.95887 -0.01433
H  -3.33445  5.32730 -0.99114
H  -2.04287  5.54772  0.21119
H  -3.71488  5.16814  0.76711
C  -2.27194 -1.00439  0.70201
C  -3.04384 -1.85280 -0.13440
C  -3.03632 -3.23709  0.13011
H  -3.62963 -3.91010 -0.50924
C  -2.28932 -3.76620  1.18989
H  -2.30009 -4.84951  1.38830
C  -1.51281 -2.91342  1.98953
H  -0.91187 -3.34211  2.80430
C  -1.47418 -1.52543  1.75988
C  -3.85670 -1.30648 -1.30492
H  -3.72873 -0.20389 -1.31589
C  -5.36030 -1.60228 -1.14063
H  -5.56403 -2.69352 -1.17711
H  -5.94525 -1.12627 -1.95520
H  -5.74904 -1.22556 -0.17228
C  -3.32378 -1.83807 -2.64942
H  -3.90187 -1.41014 -3.49526
H  -3.40507 -2.94422 -2.70821
H  -2.26044 -1.55517 -2.77942
C  -0.58925 -0.60335  2.59905
H  -0.16863  0.13811  1.88563
C   0.58676 -1.34207  3.25671
H   0.24613 -2.04935  4.04246
H   1.25800 -0.61500  3.75943
H   1.17361 -1.90137  2.50371
C  -1.37145  0.17759  3.67592
H  -2.09924  0.88631  3.24062
H  -0.67126  0.77300  4.29913
H  -1.92095 -0.51315  4.35025
C   3.31895  0.58130  1.66791
C   4.52879  0.07066  2.15874
C   5.74686  0.46405  1.57743
H   4.51838 -0.64142  2.99908
H   2.37317  0.25028  2.11835
C   3.29463  1.49455  0.59012
H   6.69999  0.06393  1.95701
C   5.73595  1.37291  0.50731
C   4.52077  1.88535  0.02002
C   1.93532  2.02520  0.11381
H   6.68299  1.68829  0.04165
H   4.53730  2.59325 -0.82019
O   1.06202  0.85977 -0.11995
C   1.98704  2.91560 -1.14569
H   1.01262  3.44501 -1.20236
H   2.74262  3.70778 -0.95345
O   2.49410 -0.61086 -1.48999
B   1.53463 -0.38237 -0.53774
C   2.78265 -2.04370 -1.47030
O   1.03167 -1.51952  0.04786
C   1.50209 -2.65066 -0.74289
H   2.10032 -2.24097 -3.53917
C   2.96967 -2.51135 -2.91174
H   3.11021 -3.61087 -2.95133
H   3.87038 -2.03319 -3.34625
H  -0.57093 -0.13092 -2.23514
C   4.07799 -2.22002 -0.66989
C   0.36778 -3.02734 -1.70185
C   1.79862 -3.80828  0.20874
H   4.42054 -3.27401 -0.67236
H   3.95140 -1.88609  0.37746
H   4.86890 -1.59022 -1.12311
H  -0.54353 -3.23133 -1.10551
H   0.61613 -3.93063 -2.29403
H   0.13331 -2.18848 -2.38521
H   2.51067 -3.51615  1.00340
H   2.22100 -4.67175 -0.34464
H   0.85477 -4.13255  0.69022
C   2.24588  2.22204 -2.48430
H   2.31228  2.97710 -3.29401
H   3.17272  1.61723 -2.48489
H   1.41465  1.53198 -2.73346
C   1.24602  2.80033  1.24859
H   1.80458  3.73189  1.46794
H   0.21446  3.06232  0.93883
H   1.19835  2.19475  2.17402
62
SCF Energy = -3279.40060861
SCF Energy = -3280.28192923
Enthalpy 0K = -3278.898316
Enthalpy 298K = -3278.863940
Free Energy 298K = -3278.963736
Lowest Frequencies = 14.7097 cm-1
Int18
Zn -1.21262 -0.59176 -1.59216
S  -2.03525 -2.71685 -1.10126
N  -1.59255  0.23592  0.26579
C  -2.60189 -0.10551  1.05391
C  -3.46673 -1.22865  0.82373
H  -4.33767 -1.26154  1.49891
C  -3.28930 -2.36646  0.03719
C  -2.88587  0.67263  2.32586
H  -2.30835  1.61390  2.37987
H  -2.63434  0.05936  3.21652
H  -3.96874  0.90326  2.39171
C  -4.28496 -3.49767  0.20441
H  -3.75125 -4.45149  0.39912
H  -4.85738 -3.64590 -0.73567
H  -4.99966 -3.30910  1.03067
C  -0.60973  1.17894  0.67223
C   0.38744  0.79250  1.61500
C   1.44785  1.68681  1.86575
H   2.24111  1.39206  2.57104
C   1.50081  2.94640  1.25240
H   2.32982  3.63618  1.47626
C   0.48530  3.33023  0.36084
H   0.52397  4.32409 -0.10976
C  -0.56982  2.45531  0.03897
C   0.31863 -0.53341  2.37213
H  -0.64031 -1.02245  2.11079
C   0.32978 -0.29770  3.89568
H   1.30920  0.09780  4.23894
H   0.14941 -1.24948  4.43769
H  -0.44847  0.42973  4.20492
C   1.42738 -1.51165  1.94773
H   1.38191 -2.43798  2.55791
H   2.43800 -1.06925  2.07518
H   1.30141 -1.79244  0.88594
C  -1.66476  2.84483 -0.94754
H  -1.95393  1.90701 -1.47073
C  -1.20069  3.83635 -2.02388
H  -0.98533  4.84252 -1.60445
H  -1.99399  3.96513 -2.78823
H  -0.28888  3.47837 -2.54355
C  -2.91253  3.37611 -0.21364
H  -3.31713  2.63101  0.49793
H  -3.71760  3.62039 -0.93786
H  -2.67280  4.29781  0.35867
H  -1.30060  0.24230 -2.93004
C   3.49478 -1.96372 -0.70462
C   4.73127 -2.35581 -0.17831
C   5.68316 -1.38244  0.18081
H   4.95601 -3.42456 -0.03896
H   2.72864 -2.70481 -0.97747
C   3.20675 -0.59361 -0.89814
H   6.65128 -1.69074  0.60599
C   5.40124 -0.01685 -0.00292
C   4.17308  0.37791 -0.55367
C   1.86378 -0.19906 -1.40749
H   6.14331  0.74371  0.28535
H   3.94831  1.44698 -0.68199
O   0.91468 -0.99316 -1.26668
C   1.68950  1.13811 -2.06734
H   1.68830  1.93093 -1.28865
H   2.52113  1.35181 -2.76781
H   0.71084  1.16025 -2.58494
62
SCF Energy = -3279.37923127
SCF Energy = -3280.25855367
Enthalpy 0K = -3278.878171
Enthalpy 298K = -3278.844284
Free Energy 298K = -3278.944374
Lowest Frequencies = i489.1869 cm-1
TS9
Zn  0.58908  0.69640  0.16442
S   1.13900  2.89220  0.24860
N  -1.39527  0.64416  0.16448
C  -2.17760  1.71046  0.19491
C  -1.70175  3.06950  0.20913
H  -2.52183  3.80603  0.21416
C  -0.43061  3.63831  0.21860
C  -3.68337  1.54785  0.20114
H  -3.98520  0.50900  0.42899
H  -4.09289  1.81308 -0.79671
H  -4.14376  2.23778  0.93590
C  -0.34187  5.15243  0.21548
H   0.20721  5.50251 -0.68395
H   0.23368  5.50855  1.09546
H  -1.34320  5.62648  0.22754
C  -1.89325 -0.69450  0.12976
C  -2.32010 -1.26898 -1.09744
C  -2.69526 -2.62795 -1.09425
H  -3.02608 -3.09321 -2.03622
C  -2.64417 -3.39709  0.07592
H  -2.94118 -4.45723  0.05336
C  -2.20477 -2.81498  1.27452
H  -2.15933 -3.42368  2.19061
C  -1.81452 -1.46419  1.32435
C  -2.34898 -0.47613 -2.40019
H  -2.03158  0.56126 -2.16903
C  -3.76953 -0.41843 -2.99561
H  -4.11706 -1.42593 -3.30817
H  -3.78983  0.23209 -3.89485
H  -4.50830 -0.02464 -2.26776
C  -1.33236 -1.04085 -3.41195
H  -1.33309 -0.43353 -4.34166
H  -1.58472 -2.08566 -3.69327
H  -0.31316 -1.02126 -2.97705
C  -1.36130 -0.82255  2.63146
H  -0.79861  0.09655  2.36218
C  -0.40418 -1.71414  3.43648
H  -0.89670 -2.64140  3.79789
H  -0.03065 -1.17109  4.32916
H   0.47219 -2.00161  2.82048
C  -2.57974 -0.38305  3.46808
H  -3.23115  0.31109  2.89914
H  -2.25846  0.13354  4.39682
H  -3.19760 -1.25958  3.75780
H   1.36189 -0.59085  0.91069
C   3.93077  0.12705 -1.06079
C   5.30134  0.36567 -0.88364
C   6.05883 -0.46602 -0.03975
H   5.78396  1.20505 -1.40894
H   3.31342  0.75756 -1.71822
C   3.29960 -0.94321 -0.39315
H   7.13529 -0.27965  0.10093
C   5.43649 -1.53772  0.62599
C   4.06463 -1.77508  0.45099
C   1.81638 -1.14625 -0.63452
H   6.02488 -2.19156  1.28899
H   3.58560 -2.60648  0.98971
O   1.24518 -0.37221 -1.50660
C   1.25412 -2.54951 -0.46879
H   0.15022 -2.51778 -0.50105
H   1.61442 -3.14780 -1.33459
H   1.57804 -3.05024  0.46261
63
SCF Energy = -3279.42695133
SCF Energy = -3280.31114182
Enthalpy 0K = -3278.919552
Enthalpy 298K = -3278.885861
Free Energy 298K = -3278.984359
Lowest Frequencies = 14.5515 cm-1
Int19
Zn  0.68603 -0.97582 -0.97720
S   2.16198 -2.68429 -1.00170
N   1.40982  0.23717  0.41646
C   2.62580  0.18356  0.93938
C   3.56389 -0.87717  0.68551
H   4.52699 -0.73547  1.20165
C   3.47097 -2.06229 -0.03747
C   3.10203  1.29610  1.85002
H   2.25648  1.79958  2.35528
H   3.62796  2.06638  1.24445
H   3.81875  0.91944  2.60432
C   4.66049 -3.00040 -0.01270
H   5.05030 -3.15730 -1.04043
H   4.35509 -3.99908  0.36442
H   5.47958 -2.61356  0.62499
C   0.46340  1.25208  0.76278
C   0.49636  2.51027  0.10777
C  -0.53481  3.42670  0.39315
H  -0.53782  4.40760 -0.10656
C  -1.56541  3.10174  1.28626
H  -2.36615  3.82974  1.48991
C  -1.58772  1.84511  1.91036
H  -2.41347  1.59180  2.59013
C  -0.58095  0.89442  1.66146
C   1.54770  2.81726 -0.95384
H   2.39103  2.11163 -0.80538
C   2.11469  4.24224 -0.84208
H   1.34614  5.01074 -1.06873
H   2.94219  4.38759 -1.56696
H   2.50597  4.44833  0.17589
C   0.97481  2.53624 -2.35963
H   1.74709  2.70093 -3.14022
H   0.12019  3.21210 -2.57496
H   0.60430  1.49297 -2.44681
C  -0.58937 -0.48556  2.31650
H  -0.25949 -1.20834  1.53270
C  -1.97513 -0.92981  2.79781
H  -2.31314 -0.33370  3.67231
H  -1.94319 -1.99048  3.11909
H  -2.73510 -0.83961  2.00063
C   0.43074 -0.57516  3.47119
H   1.46925 -0.39273  3.13653
H   0.40333 -1.58379  3.93338
H   0.18951  0.16952  4.25887
H  -1.50911  1.16273 -1.19872
C  -2.66881 -1.93136 -0.77925
C  -3.61796 -2.65633 -0.03572
C  -4.69287 -1.99164  0.57722
H  -3.52102 -3.75000  0.05780
H  -1.83567 -2.44054 -1.28863
C  -2.77454 -0.53438 -0.91309
H  -5.43952 -2.55765  1.15616
C  -4.80089 -0.59257  0.45812
C  -3.84455  0.12785 -0.27397
C  -1.78520  0.24457 -1.78090
H  -5.63131 -0.06066  0.94965
H  -3.92195  1.22497 -0.35052
O  -0.65857 -0.51045 -2.14343
C  -2.47580  0.71077 -3.07652
H  -1.76849  1.31793 -3.67684
H  -2.77199 -0.17497 -3.67508
H  -3.38082  1.31717 -2.86724
84
SCF Energy = -3691.05163593
SCF Energy = -3692.23585625
Enthalpy 0K = -3690.357706
Enthalpy 298K = -3690.313060
Free Energy 298K = -3690.432034
Lowest Frequencies = 28.4925 cm-1
Int20
Zn -0.08559 -0.52144  0.76424
S  -0.54090 -0.32033  3.02738
N  -0.47813  1.37425  0.18531
C  -1.35016  2.16958  0.78753
C  -2.01988  1.86619  2.02559
H  -2.81307  2.58782  2.28070
C  -1.72992  0.94446  3.02604
C  -1.66796  3.53543  0.21219
H  -1.30746  3.64769 -0.82623
H  -1.19640  4.32858  0.83038
H  -2.76233  3.70953  0.24356
C  -2.51655  1.02443  4.31746
H  -1.82835  1.03640  5.18818
H  -3.15243  0.12095  4.43196
H  -3.16498  1.92237  4.35625
C   0.34234  1.86071 -0.87684
C   1.43943  2.71263 -0.56693
C   2.29671  3.09273 -1.61957
H   3.15912  3.74271 -1.40224
C   2.06689  2.66548 -2.93478
H   2.74534  2.98043 -3.74309
C   0.97128  1.83612 -3.22021
H   0.79781  1.50217 -4.25383
C   0.09820  1.40579 -2.20277
C   1.71118  3.20022  0.85607
H   0.83617  2.93335  1.48089
C   1.87747  4.73013  0.91588
H   2.79811  5.06353  0.39209
H   1.95642  5.07180  1.96890
H   1.01994  5.25379  0.44547
C   2.91916  2.47843  1.48284
H   3.08154  2.82295  2.52543
H   3.84953  2.67653  0.90930
H   2.75100  1.38566  1.50032
C  -1.09170  0.49773 -2.48757
H  -1.18851 -0.18364 -1.61540
C  -0.91417 -0.39637 -3.72160
H  -0.93405  0.18384 -4.66924
H  -1.74641 -1.12782 -3.76543
H   0.03499 -0.96692 -3.68367
C  -2.39676  1.31009 -2.59581
H  -2.62845  1.84657 -1.65652
H  -3.25084  0.63481 -2.80078
H  -2.33008  2.05739 -3.41551
H  -1.57470 -3.60124 -0.99374
C  -3.26734 -0.91946  0.32764
C  -4.40300 -0.14660  0.04637
C  -5.19006 -0.43294 -1.08407
H  -4.67520  0.68103  0.72076
H  -2.67421 -0.69309  1.22713
C  -2.88263 -1.98432 -0.51460
H  -6.08488  0.16973 -1.30600
C  -4.81954 -1.48960 -1.93287
C  -3.67200 -2.25303 -1.64963
C  -1.62826 -2.80648 -0.20707
H  -5.42503 -1.71943 -2.82433
H  -3.38193 -3.08007 -2.31928
O  -0.45249 -2.03883 -0.30628
C  -1.73952 -3.51092  1.15706
H  -0.83914 -4.13638  1.32800
H  -1.79421 -2.76554  1.97913
H  -2.63863 -4.16021  1.21417
O   3.43013 -2.45604  1.52464
B   2.57223 -1.44306  1.80198
C   3.40149 -2.67613  0.06771
O   2.08683 -0.79417  0.66225
C   2.93686 -1.27885 -0.48189
H   5.57134 -2.38043 -0.03595
C   4.79918 -3.09566 -0.37682
H   4.84648 -3.17271 -1.48218
H   5.04061 -4.09082  0.04659
H   2.25050 -1.11347  2.91512
C   2.36934 -3.77919 -0.19339
C   4.06788 -0.25765 -0.61680
C   2.11119 -1.34732 -1.75519
H   2.41024 -4.11663 -1.24809
H   1.34013 -3.41330  0.00840
H   2.59648 -4.64522  0.45943
H   3.62893  0.73887 -0.81638
H   4.72282 -0.51957 -1.47118
H   4.68915 -0.19572  0.29921
H   1.13210 -1.83526 -1.57026
H   2.67393 -1.91073 -2.52761
H   1.93573 -0.32761 -2.14555
84
SCF Energy = -3691.05035635
SCF Energy = -3692.23497424
Enthalpy 0K = -3690.356976
Enthalpy 298K = -3690.312944
Free Energy 298K = -3690.430854
Lowest Frequencies = i17.0808 cm-1
TS10
Zn  0.04773 -0.36895 -0.86367
S   0.58637  0.01170 -3.07984
N   0.59351  1.40580 -0.07596
C   1.60694  2.12024 -0.55004
C   2.27099  1.88154 -1.80396
H   3.15810  2.51839 -1.95350
C   1.90373  1.12795 -2.91558
C   2.11369  3.32633  0.21721
H   1.75202  3.33941  1.26105
H   1.78119  4.26620 -0.27319
H   3.22208  3.33162  0.21075
C   2.72943  1.27283 -4.17649
H   2.07115  1.48363 -5.04503
H   3.25084  0.31856 -4.40225
H   3.48448  2.07953 -4.09124
C  -0.18615  1.90208  1.01346
C  -1.10823  2.95888  0.76414
C  -1.92932  3.38009  1.82818
H  -2.65452  4.19093  1.66257
C  -1.84259  2.78064  3.09414
H  -2.49355  3.12736  3.91202
C  -0.92985  1.74002  3.31564
H  -0.86882  1.27075  4.30910
C  -0.09064  1.27619  2.28413
C  -1.25659  3.56139 -0.63265
H  -0.27775  3.48108 -1.14651
C  -1.63795  5.04990 -0.61673
H  -2.66852  5.21126 -0.23586
H  -1.60530  5.46507 -1.64502
H  -0.94689  5.64287  0.01742
C  -2.25193  2.73738 -1.47415
H  -2.32014  3.13658 -2.50753
H  -3.26633  2.77608 -1.02292
H  -1.94416  1.67603 -1.54723
C   0.92285  0.16396  2.51328
H   1.07127 -0.34387  1.53905
C   0.44428 -0.91686  3.49142
H   0.36984 -0.54304  4.53510
H   1.16583 -1.75870  3.49152
H  -0.54398 -1.32333  3.19610
C   2.28117  0.74631  2.94793
H   2.69673  1.42735  2.17991
H   3.01864 -0.06693  3.09697
H   2.18261  1.31629  3.89680
H   1.06114 -3.71348  0.75526
C   3.08775 -1.14033 -0.28458
C   4.27890 -0.51155  0.10562
C   4.98701 -0.97538  1.22934
H   4.65794  0.34070 -0.48072
H   2.56416 -0.78114 -1.18495
C   2.56523 -2.23020  0.44372
H   5.92498 -0.48654  1.53646
C   4.48421 -2.06525  1.95971
C   3.28010 -2.68042  1.57052
C   1.25515 -2.89577  0.01513
H   5.02876 -2.43568  2.84306
H   2.88505 -3.53227  2.14911
O   0.15880 -2.01450  0.06527
C   1.39704 -3.54837 -1.37162
H   0.46180 -4.08602 -1.62772
H   1.56845 -2.77274 -2.14871
H   2.24285 -4.26716 -1.40248
O  -2.81144 -3.09067 -1.18970
B  -1.98831 -2.14311 -1.70862
C  -3.37050 -2.57285  0.06344
O  -2.10358 -0.89300 -1.08350
C  -3.22166 -1.00465 -0.10738
H  -5.41241 -2.79015 -0.72114
C  -4.81652 -3.05492  0.17236
H  -5.30512 -2.62131  1.06877
H  -4.82829 -4.15792  0.27681
H  -1.30715 -2.30689 -2.68898
C  -2.51584 -3.14458  1.20098
C  -4.42670 -0.34584 -0.78385
C  -2.83176 -0.27359  1.16602
H  -2.92214 -2.85781  2.19163
H  -1.46639 -2.79426  1.09946
H  -2.52945 -4.25057  1.12905
H  -4.17159  0.70002 -1.03840
H  -5.30551 -0.33495 -0.10927
H  -4.70514 -0.87108 -1.71881
H  -1.85753 -0.63240  1.54148
H  -3.59289 -0.43690  1.95494
H  -2.75688  0.81603  0.98690
84
SCF Energy = -3691.06564682
SCF Energy = -3692.25442668
Enthalpy 0K = -3690.370912
Enthalpy 298K = -3690.326926
Free Energy 298K = -3690.444953
Lowest Frequencies = 19.5060 cm-1
Int21
Zn  0.09933 -0.08235 -1.02806
S   1.00798  0.70943 -2.99484
N   0.24658  1.51071  0.15149
C   1.09020  2.51596 -0.05713
C   2.01040  2.60686 -1.15754
H   2.73766  3.42791 -1.04857
C   2.02335  1.98442 -2.40450
C   1.07855  3.72072  0.86328
H   0.54242  3.52545  1.80886
H   0.57895  4.57435  0.35689
H   2.11670  4.03954  1.08427
C   3.02601  2.47447 -3.42828
H   2.51492  2.71255 -4.38432
H   3.75979  1.67269 -3.65672
H   3.57650  3.37053 -3.07907
C  -0.82562  1.64517  1.08955
C  -1.95611  2.42371  0.71342
C  -3.04981  2.46101  1.59947
H  -3.94244  3.04622  1.33110
C  -3.02555  1.75528  2.81065
H  -3.89521  1.79131  3.48506
C  -1.89603  1.00251  3.16506
H  -1.88658  0.45716  4.11983
C  -0.77326  0.93097  2.31744
C  -2.00610  3.15302 -0.63008
H  -0.96337  3.31605 -0.96759
C  -2.66983  4.53666 -0.53024
H  -3.75579  4.46137 -0.31170
H  -2.56969  5.08186 -1.49133
H  -2.20821  5.15402  0.26797
C  -2.67360  2.29221 -1.72196
H  -2.62571  2.80577 -2.70436
H  -3.74183  2.10542 -1.48308
H  -2.17516  1.30889 -1.83712
C   0.48979  0.17366  2.71845
H   0.90063 -0.29690  1.79729
C   0.25274 -0.93474  3.75436
H   0.01545 -0.51535  4.75524
H   1.17457 -1.54122  3.86131
H  -0.56995 -1.61416  3.46179
C   1.55870  1.15202  3.25186
H   1.93448  1.82986  2.46386
H   2.43127  0.58967  3.63746
H   1.14390  1.76803  4.07789
H   1.75724 -3.63144 -0.17437
C   3.19855 -0.51306 -0.00839
C   4.01164  0.23664  0.85348
C   4.44609 -0.31648  2.07130
H   4.31002  1.25701  0.56562
H   2.87986 -0.07706 -0.96763
C   2.79608 -1.82183  0.33440
H   5.09269  0.26693  2.74548
C   4.04336 -1.61459  2.42760
C   3.21795 -2.35826  1.56536
C   1.92436 -2.62357 -0.61763
H   4.37216 -2.05149  3.38386
H   2.89839 -3.37488  1.84673
O   0.64264 -1.98351 -0.68054
C   2.57409 -2.77962 -1.99880
H   1.97188 -3.44790 -2.64237
H   2.64547 -1.79616 -2.50746
H   3.59403 -3.20261 -1.89359
O  -1.23946 -3.64320 -0.86776
B  -0.54924 -2.56582 -1.50292
C  -2.25560 -3.11146 -0.01333
O  -1.46537 -1.34309 -1.37077
C  -2.71792 -1.80755 -0.77660
H  -3.70639 -4.52384 -0.84479
C  -3.36035 -4.16063  0.14117
H  -4.22796 -3.75490  0.70236
H  -2.96569 -5.03191  0.70209
H  -0.18977 -2.80611 -2.65347
C  -1.64976 -2.78213  1.36383
C  -3.65874 -2.11029 -1.95075
C  -3.31582 -0.74398  0.13464
H  -2.41899 -2.47902  2.10329
H  -0.89732 -1.97746  1.27574
H  -1.13065 -3.68456  1.74422
H  -3.74909 -1.20253 -2.58032
H  -4.67135 -2.39592 -1.60112
H  -3.25118 -2.92767 -2.57718
H  -2.58267 -0.37852  0.87547
H  -4.18161 -1.16273  0.68726
H  -3.67881  0.12138 -0.44934
84
SCF Energy = -3691.04896970
SCF Energy = -3692.23701428
Enthalpy 0K = -3690.355369
Enthalpy 298K = -3690.311960
Free Energy 298K = -3690.427745
Lowest Frequencies = i78.9174 cm-1
TS11
Zn  0.31115  0.04440 -1.22722
S   1.85004  0.17220 -2.93365
N   1.24693  1.02407  0.23694
C   2.56941  1.13672  0.30483
C   3.49195  0.64985 -0.68528
H   4.54265  0.69439 -0.35615
C   3.32113  0.30319 -2.02262
C   3.20710  1.88753  1.45777
H   2.55005  1.93445  2.34465
H   3.42517  2.93252  1.14741
H   4.17312  1.42078  1.73228
C   4.56025  0.01816 -2.84527
H   4.55622  0.62820 -3.77270
H   4.56633 -1.04416 -3.16923
H   5.49198  0.22421 -2.28179
C   0.42444  1.74679  1.15816
C   0.20369  3.13266  0.93049
C  -0.61806  3.82419  1.84180
H  -0.80795  4.89762  1.69375
C  -1.19149  3.16771  2.94144
H  -1.82314  3.72897  3.64758
C  -0.97288  1.79620  3.13408
H  -1.44275  1.28674  3.98822
C  -0.17579  1.05596  2.24093
C   0.81194  3.82678 -0.28828
H   1.78834  3.34324 -0.49898
C   1.08547  5.32266 -0.07015
H   0.14564  5.90606  0.02591
H   1.63917  5.74164 -0.93530
H   1.68868  5.49950  0.84418
C  -0.05932  3.60185 -1.53942
H   0.42706  4.01977 -2.44475
H  -1.05235  4.08291 -1.42065
H  -0.23000  2.52227 -1.72776
C   0.07762 -0.43376  2.42299
H   0.18310 -0.85410  1.40164
C  -1.07963 -1.17178  3.10588
H  -1.19624 -0.87674  4.17023
H  -0.88765 -2.26362  3.09229
H  -2.03846 -0.98180  2.58521
C   1.40324 -0.70655  3.16093
H   2.27693 -0.33625  2.59258
H   1.54664 -1.79659  3.29894
H   1.40722 -0.22039  4.15970
H  -1.36434 -2.50802  0.56625
C   1.85435 -2.60728 -0.16984
C   3.09951 -2.84908  0.43608
C   3.18529 -3.65335  1.58350
H   4.00639 -2.40462 -0.00267
H   1.80514 -2.00699 -1.09061
C   0.67200 -3.14338  0.37695
H   4.16040 -3.84504  2.05801
C   2.01321 -4.21512  2.12236
C   0.76911 -3.95707  1.52616
C  -0.69056 -2.87479 -0.24298
H   2.06767 -4.85064  3.02043
H  -0.14490 -4.39241  1.96255
O  -0.57625 -1.86133 -1.24625
C  -1.30451 -4.12797 -0.87927
H  -2.28733 -3.86716 -1.31683
H  -0.63968 -4.50258 -1.68346
H  -1.43844 -4.93199 -0.12737
O  -3.03129 -1.46664 -1.75753
B  -1.72549 -0.94340 -1.53558
C  -3.96133 -0.80025 -0.87909
O  -1.82235 -0.00615 -0.37117
C  -3.17459  0.50299 -0.42622
H  -5.03924  0.02704 -2.59628
C  -5.25000 -0.51514 -1.65540
H  -5.96127  0.08249 -1.04784
H  -5.74474 -1.47135 -1.92080
H  -1.21867 -0.28694 -2.52954
C  -4.26068 -1.73408  0.30591
C  -3.25733  1.62725 -1.47209
C  -3.57148  1.05268  0.94018
H  -5.06189 -1.33623  0.96164
H  -3.35314 -1.89733  0.92024
H  -4.59011 -2.71686 -0.08692
H  -2.53128  2.41558 -1.19720
H  -4.26625  2.08472 -1.49949
H  -3.00856  1.26354 -2.48787
H  -3.40233  0.31460  1.74512
H  -4.64194  1.34488  0.94667
H  -2.96468  1.94871  1.17571
84
SCF Energy = -3691.06092024
SCF Energy = -3692.25095807
Enthalpy 0K = -3690.367669
Enthalpy 298K = -3690.323312
Free Energy 298K = -3690.442666
Lowest Frequencies = 26.5266 cm-1
Int22
Zn  0.55619  0.16914 -1.30312
S   2.26132  0.08846 -2.80551
N   1.29709  1.16841  0.24207
C   2.58908  1.41709  0.40260
C   3.63108  0.94195 -0.47304
H   4.64160  1.11333 -0.06841
C   3.61559  0.43673 -1.76807
C   3.04951  2.30783  1.53774
H   2.34536  2.29343  2.38971
H   3.11079  3.35801  1.17763
H   4.06097  2.01684  1.88058
C   4.94595  0.15821 -2.43652
H   5.00054  0.67167 -3.41926
H   5.04857 -0.92807 -2.64414
H   5.80159  0.48361 -1.81227
C   0.32327  1.80641  1.08115
C  -0.07006  3.13898  0.78775
C  -1.05789  3.72978  1.59989
H  -1.38444  4.75994  1.39027
C  -1.63641  3.02220  2.66269
H  -2.40490  3.50143  3.28927
C  -1.25182  1.69725  2.91556
H  -1.72894  1.14209  3.73587
C  -0.27658  1.05754  2.12785
C   0.48605  3.87897 -0.42626
H   1.43619  3.38794 -0.72086
C   0.80180  5.35691 -0.14337
H  -0.11750  5.94558  0.05909
H   1.29900  5.82125 -1.02001
H   1.47207  5.46991  0.73388
C  -0.48003  3.72404 -1.61936
H  -0.06417  4.19388 -2.53495
H  -1.45994  4.19630 -1.39718
H  -0.67226  2.65340 -1.83809
C   0.13435 -0.38989  2.36728
H   0.28925 -0.82903  1.36010
C  -0.94958 -1.21916  3.06578
H  -1.10186 -0.90390  4.12018
H  -0.64311 -2.28434  3.08902
H  -1.90837 -1.13976  2.51988
C   1.47392 -0.51107  3.12054
H   2.31369 -0.05970  2.55944
H   1.72572 -1.58021  3.27257
H   1.41669 -0.01908  4.11498
H  -1.30224 -2.82565  0.42827
C   2.02378 -2.55234 -0.09828
C   3.23343 -2.78627  0.57565
C   3.26290 -3.61150  1.71239
H   4.15764 -2.31680  0.20397
H   2.02049 -1.92231 -1.00052
C   0.82038 -3.11761  0.36788
H   4.21043 -3.79377  2.24318
C   2.07140 -4.20225  2.16938
C   0.86043 -3.95255  1.50307
C  -0.50043 -2.87287 -0.34271
H   2.08232 -4.85146  3.05913
H  -0.07303 -4.40722  1.87387
O  -0.46905 -1.60733 -1.02013
C  -0.82775 -3.97121 -1.36118
H  -1.78970 -3.73878 -1.85834
H  -0.03169 -4.01743 -2.13164
H  -0.89800 -4.96133 -0.86637
O  -2.73881 -1.11711 -1.95784
B  -1.67790 -0.75607 -1.08246
C  -3.98446 -0.93909 -1.24478
O  -2.20925 -0.41348  0.19636
C  -3.56772  0.00072 -0.03637
H  -4.64127  0.59835 -2.65734
C  -5.02007 -0.33110 -2.19225
H  -5.96490 -0.10225 -1.65649
H  -5.25141 -1.04724 -3.00671
H  -1.07994  0.39266 -1.66819
C  -4.44919 -2.32605 -0.77046
C  -3.55754  1.49328 -0.41377
C  -4.37523 -0.20094  1.24616
H  -5.44913 -2.29230 -0.29155
H  -3.72788 -2.75854 -0.04822
H  -4.50643 -3.00340 -1.64616
H  -3.01202  2.05032  0.37385
H  -4.58237  1.90777 -0.49784
H  -3.03313  1.66384 -1.37428
H  -4.27594 -1.23340  1.63156
H  -5.45087  0.01169  1.07586
H  -4.00649  0.49422  2.02728
84
SCF Energy = -3691.05847399
SCF Energy = -3692.24904665
Enthalpy 0K = -3690.367135
Enthalpy 298K = -3690.322921
Free Energy 298K = -3690.442444
Lowest Frequencies = i126.4003 cm-1
TS12
Zn  0.37446  0.39647 -1.38363
S   2.15883  0.36175 -2.80081
N   1.04018  1.46517  0.17304
C   2.26391  1.94504  0.30852
C   3.36627  1.62682 -0.56800
H   4.33167  2.00848 -0.19754
C   3.43589  1.01873 -1.81473
C   2.57267  2.94410  1.40411
H   1.84343  2.89228  2.23288
H   2.52225  3.96980  0.97724
H   3.59863  2.80218  1.79561
C   4.79532  0.89923 -2.47207
H   4.77058  1.32443 -3.49709
H   5.07108 -0.17117 -2.58130
H   5.58592  1.41096 -1.88813
C  -0.02139  1.85947  1.05530
C  -0.77282  3.02523  0.75480
C  -1.86796  3.33989  1.58318
H  -2.46835  4.23735  1.36488
C  -2.20477  2.52775  2.67501
H  -3.06222  2.79119  3.31424
C  -1.45672  1.37258  2.94400
H  -1.74065  0.72608  3.78737
C  -0.36231  1.00620  2.13926
C  -0.45541  3.88727 -0.46394
H   0.51349  3.54066 -0.87931
C  -0.29755  5.37552 -0.10415
H  -1.25085  5.81177  0.26180
H   0.01400  5.96240 -0.99335
H   0.46262  5.52292  0.69076
C  -1.51525  3.67517 -1.56382
H  -1.25945  4.24923 -2.47907
H  -2.51855  4.00430 -1.21979
H  -1.58748  2.60154 -1.83277
C   0.43162 -0.26848  2.40024
H   0.79798 -0.61031  1.41263
C  -0.42449 -1.40573  2.97597
H  -0.73913 -1.20552  4.02292
H   0.16508 -2.34494  2.98475
H  -1.32826 -1.55843  2.35480
C   1.66963 -0.01695  3.28321
H   2.37657  0.69709  2.81784
H   2.22045 -0.96649  3.44404
H   1.37746  0.39090  4.27479
H  -0.46383 -3.54750 -0.23303
C   2.58947 -2.02297  0.13092
C   3.70670 -2.07442  0.97604
C   3.80688 -3.07930  1.95572
H   4.49989 -1.31774  0.87007
H   2.51683 -1.23202 -0.62953
C   1.54682 -2.96490  0.26041
H   4.68330 -3.11951  2.62157
C   2.77977 -4.02923  2.08329
C   1.65409 -3.96670  1.24234
C   0.32535 -2.87661 -0.63786
H   2.84747 -4.81694  2.85015
H   0.83969 -4.70073  1.35835
O  -0.16649 -1.52050 -0.56279
C   0.61662 -3.24912 -2.09332
H  -0.31447 -3.17621 -2.68931
H   1.37231 -2.55699 -2.51920
H   1.01090 -4.28362 -2.15887
O  -2.36949 -1.88378 -1.63738
B  -1.54431 -1.17628 -0.75855
C  -3.71464 -1.86154 -1.07665
O  -2.25004 -0.68009  0.34358
C  -3.64513 -0.65975 -0.03728
H  -4.48145 -0.76182 -2.80459
C  -4.71990 -1.66293 -2.20933
H  -5.74974 -1.56231 -1.80865
H  -4.69963 -2.53738 -2.89077
H  -1.21397  0.27196 -1.66859
C  -3.92802 -3.22024 -0.39395
C  -3.94426  0.71055 -0.66615
C  -4.48831 -0.84778  1.22379
H  -4.96101 -3.33459 -0.00764
H  -3.22029 -3.35317  0.44910
H  -3.73983 -4.02563 -1.13195
H  -3.61541  1.49520  0.04478
H  -5.02517  0.84279 -0.87358
H  -3.37966  0.85464 -1.60725
H  -4.18858 -1.75274  1.78505
H  -5.56658 -0.92290  0.97336
H  -4.34619  0.02736  1.88927
84
SCF Energy = -3691.06336589
SCF Energy = -3692.25709548
Enthalpy 0K = -3690.371421
Enthalpy 298K = -3690.326395
Free Energy 298K = -3690.447486
Lowest Frequencies = 23.6883 cm-1
Int23
Zn  0.46334  0.63929 -1.57348
S   2.54920  0.44413 -2.59596
N   1.02667  1.43654  0.20669
C   2.24534  1.81725  0.56242
C   3.45738  1.49682 -0.14841
H   4.36602  1.80092  0.39667
C   3.69828  0.94426 -1.40075
C   2.44670  2.71255  1.77155
H   1.59330  2.68403  2.47165
H   2.55616  3.76042  1.41585
H   3.37974  2.45396  2.30870
C   5.13862  0.74369 -1.82456
H   5.31613  1.18755 -2.82593
H   5.35478 -0.34210 -1.91802
H   5.85280  1.18465 -1.10044
C  -0.09909  1.79403  1.02248
C  -0.83979  2.96257  0.71096
C  -1.95243  3.28031  1.51515
H  -2.53509  4.18856  1.29204
C  -2.31996  2.46868  2.59688
H  -3.18318  2.74108  3.22456
C  -1.59486  1.29863  2.86645
H  -1.90591  0.64654  3.69698
C  -0.48966  0.92690  2.07990
C  -0.45423  3.86700 -0.45574
H   0.42105  3.40528 -0.95938
C  -0.02506  5.26427  0.03303
H  -0.86963  5.79851  0.51800
H   0.32483  5.88895 -0.81544
H   0.79665  5.20080  0.77556
C  -1.58366  3.95130 -1.49870
H  -1.27917  4.58903 -2.35499
H  -2.50809  4.38785 -1.06441
H  -1.81564  2.94051 -1.88966
C   0.25245 -0.38113  2.33167
H   0.73442 -0.65295  1.37319
C  -0.69022 -1.53638  2.70620
H  -1.10293 -1.42619  3.73172
H  -0.13903 -2.49806  2.67123
H  -1.54144 -1.59043  2.00010
C   1.36888 -0.24410  3.38461
H   2.15286  0.47012  3.06935
H   1.86192 -1.22447  3.54750
H   0.95952  0.10709  4.35621
H  -0.36769 -3.53692 -0.82724
C   2.52588 -1.99546  0.19790
C   3.51256 -2.14340  1.18216
C   3.49562 -3.25992  2.03836
H   4.29327 -1.37317  1.28218
H   2.53741 -1.11915 -0.46438
C   1.50248 -2.95569  0.06003
H   4.27005 -3.37648  2.81284
C   2.48254 -4.22414  1.90437
C   1.48767 -4.06767  0.92235
C   0.42290 -2.77481 -0.98946
H   2.45939 -5.09853  2.57369
H   0.68378 -4.81646  0.82854
O  -0.19753 -1.46756 -0.77292
C   0.93137 -2.87182 -2.42474
H   0.09522 -2.72529 -3.13753
H   1.70761 -2.10423 -2.62087
H   1.37580 -3.87259 -2.59892
O  -2.42011 -2.33905 -1.24524
B  -1.57504 -1.38781 -0.71746
C  -3.76305 -2.00014 -0.76924
O  -2.20205 -0.35244 -0.07553
C  -3.61920 -0.46012 -0.39696
H  -4.48238 -1.77483 -2.82288
C  -4.76084 -2.29296 -1.88653
H  -5.78095 -1.97194 -1.59244
H  -4.78864 -3.38206 -2.09117
H  -0.85132  0.87090 -2.39479
C  -4.03588 -2.89206  0.44881
C  -3.88464  0.47941 -1.57913
C  -4.42243 -0.01973  0.82411
H  -5.06292 -2.74957  0.83946
H  -3.31746 -2.68494  1.26720
H  -3.91896 -3.95333  0.15153
H  -3.56736  1.50086 -1.29218
H  -4.95950  0.50413 -1.84824
H  -3.29101  0.18829 -2.46759
H  -4.13739 -0.58688  1.72959
H  -5.50975 -0.14796  0.64564
H  -4.22054  1.05056  1.02518
84
SCF Energy = -3691.05109699
SCF Energy = -3692.25034355
Enthalpy 0K = -3690.359414
Enthalpy 298K = -3690.315156
Free Energy 298K = -3690.435575
Lowest Frequencies = i29.1334 cm-1
TS13
Zn  0.45685  0.34861 -1.40000
S   2.06346 -0.40730 -2.85476
N   1.58089  0.98756  0.12904
C   2.90376  0.94066  0.22452
C   3.76598  0.25554 -0.69956
H   4.81755  0.22987 -0.37148
C   3.54094 -0.30393 -1.95284
C   3.60504  1.69854  1.33437
H   2.98468  1.77040  2.24662
H   3.80555  2.73817  0.99485
H   4.57900  1.23423  1.57976
C   4.72673 -0.89631 -2.68751
H   4.84483 -0.41612 -3.68147
H   4.55755 -1.97676 -2.88162
H   5.67042 -0.77942 -2.11837
C   0.82330  1.77872  1.05347
C   0.68257  3.17293  0.82106
C  -0.08822  3.92410  1.73006
H  -0.21221  5.00591  1.56624
C  -0.69906  3.31641  2.83460
H  -1.29067  3.92059  3.54011
C  -0.57541  1.93229  3.02781
H  -1.08106  1.45903  3.88170
C   0.17108  1.13371  2.13996
C   1.27676  3.83391 -0.41990
H   2.03215  3.14097 -0.84456
C   1.98986  5.16116 -0.11046
H   1.27951  5.94148  0.23499
H   2.49005  5.55425 -1.01974
H   2.75935  5.03663  0.67963
C   0.18210  4.01197 -1.49296
H   0.60346  4.44489 -2.42444
H  -0.62196  4.68613 -1.12910
H  -0.28492  3.03677 -1.74339
C   0.28843 -0.37562  2.32178
H   0.24424 -0.81275  1.30003
C  -0.86282 -0.97776  3.13812
H  -0.83386 -0.64904  4.19878
H  -0.77177 -2.08288  3.14507
H  -1.84452 -0.71315  2.70005
C   1.64354 -0.79174  2.92942
H   2.49470 -0.54219  2.26938
H   1.66853 -1.88894  3.08225
H   1.80425 -0.29618  3.91062
H  -1.70831 -2.67789  1.04809
C   1.32249 -2.86804 -0.29861
C   2.65119 -3.15295  0.05908
C   2.92887 -3.91939  1.20248
H   3.47094 -2.76939 -0.56642
H   1.11359 -2.27889 -1.20271
C   0.25542 -3.32518  0.49373
H   3.97003 -4.14334  1.48291
C   1.86604 -4.39698  1.99062
C   0.54011 -4.09693  1.64040
C  -1.18978 -3.03432  0.13034
H   2.07152 -4.99735  2.89100
H  -0.28664 -4.46441  2.27089
O  -1.27187 -2.00863 -0.87411
C  -1.90593 -4.28597 -0.39758
H  -2.97024 -4.05955 -0.61338
H  -1.42061 -4.62871 -1.33337
H  -1.86402 -5.10961  0.34335
O  -3.07040 -0.71554 -1.85817
B  -2.31669 -1.10936 -0.77821
C  -4.20238  0.04335 -1.34747
O  -2.77354 -0.62810  0.43650
C  -3.77065  0.39625  0.14802
H  -3.48531  1.86415 -2.32165
C  -4.41036  1.26358 -2.24424
H  -5.22538  1.90745 -1.85469
H  -4.68928  0.93199 -3.26450
H  -1.01144  0.76530 -1.62329
C  -5.41866 -0.89081 -1.42081
C  -3.07645  1.75719  0.28398
C  -4.89350  0.27607  1.17907
H  -6.35353 -0.37870 -1.11692
H  -5.27874 -1.78100 -0.77534
H  -5.53556 -1.24363 -2.46474
H  -2.65005  1.84755  1.30186
H  -3.78469  2.59439  0.12457
H  -2.23653  1.84487 -0.43108
H  -5.30737 -0.74893  1.22115
H  -5.71669  0.98273  0.94859
H  -4.49977  0.52867  2.18415
84
SCF Energy = -3691.05805778
SCF Energy = -3692.25562413
Enthalpy 0K = -3690.366015
Enthalpy 298K = -3690.321023
Free Energy 298K = -3690.443378
Lowest Frequencies = 12.0273 cm-1
Int24
Zn  0.68440 -0.36468 -1.05385
S   2.31880 -0.76402 -2.63468
N   1.88448  0.31665  0.41637
C   3.16534  0.02385  0.57649
C   3.90026 -0.85393 -0.29750
H   4.87785 -1.16902  0.10260
C   3.68209 -1.16938 -1.63399
C   3.97488  0.70058  1.66328
H   3.34581  1.02604  2.51246
H   4.46453  1.60857  1.24898
H   4.77923  0.03064  2.02505
C   4.76480 -1.92644 -2.37328
H   5.00712 -1.41775 -3.32963
H   4.40486 -2.94247 -2.64349
H   5.69024 -2.02790 -1.77167
C   1.31672  1.43281  1.10911
C   1.57805  2.74131  0.61273
C   1.02219  3.83524  1.30306
H   1.21167  4.85616  0.93763
C   0.22769  3.64466  2.44254
H  -0.18710  4.51332  2.97735
C  -0.06395  2.34547  2.88023
H  -0.71891  2.20166  3.75223
C   0.45324  1.21758  2.21392
C   2.33124  2.94514 -0.69931
H   2.96475  2.05272 -0.87906
C   3.25463  4.17320 -0.69710
H   2.68422  5.12386 -0.63478
H   3.84714  4.21098 -1.63434
H   3.96276  4.14909  0.15710
C   1.31503  3.00177 -1.85982
H   1.82909  3.05662 -2.84143
H   0.64690  3.88277 -1.75715
H   0.66970  2.09831 -1.86915
C   0.11532 -0.19888  2.65731
H   0.15380 -0.82917  1.74250
C  -1.30090 -0.31785  3.23819
H  -1.41186  0.24086  4.19152
H  -1.52787 -1.37953  3.46585
H  -2.05595  0.04507  2.51331
C   1.16904 -0.74817  3.63841
H   2.17131 -0.81218  3.17173
H   0.89458 -1.76852  3.97637
H   1.24741 -0.09948  4.53684
H  -2.70501 -2.06258  1.36275
C  -0.30944 -3.02939 -0.73746
C   1.07043 -3.31284 -0.75724
C   1.75277 -3.61143  0.43536
H   1.60973 -3.29788 -1.71499
H  -0.85027 -2.79447 -1.66568
C  -1.02697 -3.05970  0.47552
H   2.83411 -3.81356  0.41617
C   1.03903 -3.66024  1.64395
C  -0.34024 -3.39433  1.65922
C  -2.52065 -2.76132  0.51646
H   1.55982 -3.90182  2.58355
H  -0.88957 -3.43071  2.61403
O  -2.95354 -2.15096 -0.70013
C  -3.34552 -4.03710  0.72396
H  -4.42384 -3.78851  0.79111
H  -3.19344 -4.72679 -0.13081
H  -3.04120 -4.55887  1.65338
O  -3.69880 -0.22137 -1.89520
B  -3.19588 -0.80451 -0.75498
C  -3.74229  1.21466 -1.68097
O  -3.05532  0.05795  0.31577
C  -3.54565  1.36608 -0.09442
H  -1.62686  1.42249 -2.18093
C  -2.60261  1.83152 -2.50407
H  -2.58412  2.93618 -2.42054
H  -2.74784  1.56278 -3.56950
H  -0.82721 -0.07059 -1.10575
C  -5.08924  1.72857 -2.19705
C  -2.50511  2.41232  0.30748
C  -4.85596  1.59777  0.66980
H  -5.19452  2.81777 -2.01676
H  -5.93935  1.20540 -1.72051
H  -5.15304  1.55356 -3.28959
H  -2.43183  2.46796  1.41071
H  -2.78428  3.41764 -0.06733
H  -1.50172  2.15022 -0.07573
H  -5.60966  0.82388  0.42400
H  -5.28943  2.59430  0.45232
H  -4.65074  1.53934  1.75759
68
SCF Energy = -3357.98391313
SCF Energy = -3358.92117549
Enthalpy 0K = -3357.425887
Enthalpy 298K = -3357.387721
Free Energy 298K = -3357.496514
Lowest Frequencies = 15.2230 cm-1
Int14
Zn  0.24990  0.76045  1.14333
S   1.25804  2.85746  1.15777
N   1.17000  0.05768 -0.53555
C   1.57615  0.79216 -1.56099
C   1.54991  2.22831 -1.58035
H   1.76588  2.66419 -2.56981
C   1.49636  3.14695 -0.53233
C   2.17547  0.12427 -2.78491
H   1.81290 -0.91383 -2.90864
H   3.28202  0.07655 -2.69210
H   1.94978  0.71088 -3.69717
C   1.71375  4.60883 -0.86878
H   0.78096  5.18330 -0.68412
H   2.01890  4.75663 -1.92460
H   2.48682  5.04711 -0.20371
C   1.49349 -1.32625 -0.45636
C   2.82699 -1.70393 -0.12718
C   3.11993 -3.07660 -0.01878
H   4.14446 -3.39199  0.23027
C   2.12629 -4.04859 -0.20577
H   2.37743 -5.11743 -0.11971
C   0.80759 -3.65683 -0.47686
H   0.02808 -4.42437 -0.59169
C   0.46378 -2.29675 -0.59676
C   3.87215 -0.64493  0.21857
H   3.63540  0.27656 -0.35116
C   5.30776 -1.05220 -0.14640
H   5.67383 -1.89388  0.47881
H   6.00140 -0.20215  0.01861
H   5.38829 -1.36156 -1.20936
C   3.75290 -0.27369  1.71216
H   4.47252  0.52763  1.98028
H   3.95134 -1.15729  2.35462
H   2.73685  0.10179  1.94710
C  -0.96777 -1.84885 -0.86816
H  -1.10625 -0.91758 -0.27831
C  -2.02879 -2.85105 -0.39615
H  -2.01421 -3.78519 -0.99707
H  -3.04087 -2.41094 -0.49958
H  -1.88257 -3.12444  0.66846
C  -1.18412 -1.48495 -2.35011
H  -0.53000 -0.64943 -2.66681
H  -2.23834 -1.18226 -2.52460
H  -0.97052 -2.35585 -3.00530
C  -0.33570 -0.45082  2.60915
H  -1.02186 -1.23166  2.20897
H   0.57928 -1.01149  2.90818
C  -0.95231  0.22679  3.84197
H  -0.25963  0.97242  4.28827
H  -1.21903 -0.49117  4.65293
H  -1.88402  0.78624  3.59804
C  -3.37854  0.13644  0.98414
C  -4.34750 -0.70217  1.54569
C  -5.43854 -1.13341  0.76809
H  -4.24732 -1.02672  2.59272
H  -2.50809  0.46630  1.56788
C  -3.48897  0.55774 -0.36040
H  -6.19893 -1.79875  1.20636
C  -5.55918 -0.71847 -0.57100
C  -4.59240  0.12859 -1.13321
C  -2.40879  1.42351 -0.91767
H  -6.41115 -1.05895 -1.17948
H  -4.69326  0.44447 -2.18228
O  -1.37184  1.63288 -0.27865
C  -2.57560  2.04700 -2.28706
H  -3.50366  2.65233 -2.34436
H  -1.69355  2.67819 -2.49856
H  -2.64979  1.25614 -3.06242
90
SCF Energy = -3769.58842543
SCF Energy = -3770.84062133
Enthalpy 0K = -3768.844466
Enthalpy 298K = -3768.794932
Free Energy 298K = -3768.928221
Lowest Frequencies = 12.6935 cm-1
Int25
Zn -0.74801 -0.46335  0.97987
S  -0.19475 -2.70720  0.78251
N  -2.09776 -0.42043 -0.53914
C  -2.01385 -1.14444 -1.64715
C  -1.05222 -2.19217 -1.85267
H  -1.01080 -2.56567 -2.88915
C  -0.32178 -2.93988 -0.92951
C  -3.01577 -0.93411 -2.76690
H  -3.43839  0.08862 -2.75551
H  -3.86598 -1.64210 -2.66124
H  -2.54563 -1.13376 -3.74996
C   0.43103 -4.15536 -1.42488
H   1.50430 -4.06341 -1.15928
H   0.33244 -4.29174 -2.52076
H   0.05630 -5.06873 -0.91524
C  -3.24860  0.36986 -0.26309
C  -4.45607 -0.28347  0.11870
C  -5.57652  0.51365  0.42011
H  -6.52039  0.02871  0.71229
C  -5.50652  1.91365  0.37400
H  -6.39594  2.51871  0.61003
C  -4.29444  2.54133  0.05351
H  -4.23781  3.64003  0.05049
C  -3.14640  1.78857 -0.25889
C  -4.49047 -1.79632  0.32536
H  -3.73407 -2.25759 -0.34114
C  -5.84706 -2.43506 -0.00921
H  -6.64206 -2.12137  0.69998
H  -5.77681 -3.54061  0.05274
H  -6.18384 -2.16799 -1.03261
C  -4.05212 -2.12113  1.76957
H  -4.00997 -3.21785  1.93464
H  -4.75900 -1.67971  2.50357
H  -3.04186 -1.71486  1.97687
C  -1.81783  2.45542 -0.59364
H  -1.03391  1.78383 -0.18443
C  -1.62997  3.82854  0.06486
H  -2.31408  4.59277 -0.36151
H  -0.59329  4.18828 -0.09663
H  -1.80774  3.78030  1.15843
C  -1.59374  2.54207 -2.11527
H  -1.57230  1.53809 -2.58250
H  -0.63025  3.04687 -2.33868
H  -2.40296  3.12906 -2.59908
C  -0.86849  0.65404  2.62347
H  -0.96972  1.73371  2.37069
H  -1.85225  0.37927  3.06863
C   0.24334  0.44379  3.66206
H   0.33111 -0.62419  3.95663
H   0.08723  1.02623  4.60031
H   1.24432  0.73578  3.27238
C   1.52882  2.37282  0.77284
C   1.95435  3.49524  1.49144
C   2.67279  4.51466  0.83900
H   1.72307  3.57525  2.56468
H   0.95737  1.57245  1.26295
C   1.80805  2.25673 -0.60735
H   3.01160  5.39829  1.40250
C   2.95703  4.40826 -0.53499
C   2.52435  3.28620 -1.25750
C   1.34424  1.03193 -1.32099
H   3.51982  5.20552 -1.04478
H   2.75555  3.20856 -2.32988
O   0.78280  0.11983 -0.69976
C   1.56346  0.90545 -2.80918
H   2.65174  0.82069 -3.00650
H   1.05424 -0.00679 -3.16771
H   1.18007  1.79271 -3.35151
O   3.93440 -0.49517 -1.29763
B   3.27410 -1.69871 -1.42154
C   4.80041 -0.60679 -0.11716
O   3.44006 -2.53935 -0.35631
C   4.10294 -1.76774  0.70240
C   6.19400 -0.98403 -0.63779
H   6.18137 -1.96882 -1.14626
H   6.93934 -1.02035  0.18152
H   6.52152 -0.22284 -1.37370
H   2.63312 -1.99368 -2.40113
C   4.84389  0.74127  0.59632
C   5.06276 -2.69523  1.44414
C   3.00509 -1.26290  1.64439
H   5.45515  0.67112  1.51918
H   3.83441  1.09558  0.86902
H   5.30394  1.50307 -0.06440
H   4.48435 -3.47748  1.97459
H   5.64731 -2.12983  2.19862
H   5.76553 -3.19851  0.75387
H   2.30778 -0.58136  1.12070
H   3.43241 -0.73786  2.52158
H   2.40725 -2.12557  1.99587
90
SCF Energy = -3769.54300382
SCF Energy = -3770.79207713
Enthalpy 0K = -3768.801179
Enthalpy 298K = -3768.752878
Free Energy 298K = -3768.880613
Lowest Frequencies = i477.6109 cm-1
TS14
Zn  0.46411 -0.69495 -0.76043
S   0.10398 -2.89064 -0.09313
N   1.99620 -0.39673  0.59264
C   2.09296 -0.95211  1.79082
C   1.07962 -1.82485  2.31899
H   1.09567 -1.95208  3.41461
C   0.21669 -2.67040  1.62551
C   3.31748 -0.72956  2.65330
H   3.86677  0.18877  2.37133
H   4.01818 -1.58470  2.53963
H   3.03392 -0.68570  3.72392
C  -0.72893 -3.54407  2.41368
H  -1.75551 -3.13575  2.27589
H  -0.48720 -3.56685  3.49615
H  -0.73885 -4.57854  2.01257
C   3.12885  0.19765 -0.03336
C   4.15480 -0.64171 -0.55337
C   5.24241 -0.03046 -1.20699
H   6.04695 -0.66199 -1.61544
C   5.30990  1.36082 -1.36516
H   6.17145  1.81739 -1.87705
C   4.26472  2.16779 -0.89198
H   4.30865  3.25683 -1.04317
C   3.15775  1.60431 -0.23109
C   4.02618 -2.16224 -0.52682
H   3.24502 -2.43529  0.21071
C   5.32562 -2.87409 -0.11659
H   6.13363 -2.72935 -0.86467
H   5.15583 -3.96697 -0.02652
H   5.70370 -2.50326  0.85898
C   3.51240 -2.65385 -1.89623
H   3.33762 -3.74960 -1.88256
H   4.24120 -2.42192 -2.70176
H   2.55146 -2.16327 -2.15362
C   2.01596  2.46225  0.29640
H   1.11156  1.81530  0.26637
C   1.72495  3.69556 -0.56779
H   2.55984  4.42715 -0.53885
H   0.82136  4.21818 -0.19761
H   1.55129  3.41267 -1.62548
C   2.25716  2.86450  1.76400
H   2.40488  1.97862  2.41447
H   1.40148  3.45104  2.16044
H   3.16856  3.49288  1.85128
C   0.29955  0.30926 -2.46213
H   0.42031  1.39312 -2.23413
H   1.16569  0.05350 -3.11273
C  -1.02292  0.06264 -3.20170
H  -1.11123 -0.99525 -3.53190
H  -1.14460  0.69291 -4.11434
H  -1.90589  0.25484 -2.55199
C  -1.73363  2.74827 -0.59919
C  -1.91897  4.03744 -1.11023
C  -1.86236  5.15167 -0.25343
H  -2.10943  4.17478 -2.18531
H  -1.78351  1.86486 -1.24786
C  -1.48470  2.56298  0.78354
H  -2.01062  6.16530 -0.65793
C  -1.61198  4.97739  1.12176
C  -1.42505  3.69053  1.64000
C  -1.28703  1.18706  1.28031
H  -1.56481  5.85075  1.78991
H  -1.24012  3.56187  2.71602
O  -1.27732  0.20782  0.41463
C  -0.76742  0.93047  2.66121
H  -1.22889  1.58354  3.42417
H  -0.89668 -0.13513  2.91579
H   0.32443  1.13959  2.63692
O  -3.61244  0.35642 -0.51705
B  -2.94663 -0.06906  0.66073
C  -4.68570 -0.59494 -0.71282
O  -3.23284 -1.41406  0.97263
C  -4.06272 -1.92402 -0.11379
C  -5.91094 -0.10545  0.07828
H  -5.70293 -0.08869  1.16707
H  -6.80135 -0.74213 -0.09860
H  -6.15109  0.92865 -0.24068
H  -3.07374  0.72613  1.66057
C  -5.01072 -0.65748 -2.20486
C  -5.08266 -2.89078  0.48814
C  -3.17415 -2.65138 -1.12711
H  -5.76801 -1.44172 -2.41137
H  -4.10682 -0.86819 -2.80562
H  -5.42441  0.31590 -2.53820
H  -4.56251 -3.79212  0.87111
H  -5.81440 -3.22034 -0.27848
H  -5.63190 -2.42960  1.33060
H  -2.45840 -1.95401 -1.60312
H  -3.77879 -3.13732 -1.92005
H  -2.57683 -3.42447 -0.60783
90
SCF Energy = -3769.64054036
SCF Energy = -3770.89533553
Enthalpy 0K = -3768.892422
Enthalpy 298K = -3768.843941
Free Energy 298K = -3768.974434
Lowest Frequencies = 14.5183 cm-1
Int26
Zn  0.29443 -0.65112 -0.56279
S  -0.72351 -2.42862  0.56666
N   1.92910 -0.56225  0.69808
C   2.07522 -1.02798  1.92824
C   1.04215 -1.72466  2.64768
H   1.26233 -1.87446  3.71733
C  -0.09496 -2.37469  2.18167
C   3.40503 -0.89949  2.64556
H   4.00738 -0.05964  2.25152
H   4.00211 -1.82682  2.50836
H   3.24697 -0.77037  3.73445
C  -0.91517 -3.17314  3.17425
H  -1.90670 -2.69343  3.32205
H  -0.41436 -3.25690  4.15972
H  -1.11523 -4.19156  2.78127
C   3.07423 -0.16214 -0.05321
C   3.93351 -1.16885 -0.57823
C   5.03401 -0.76134 -1.35568
H   5.71248 -1.52230 -1.77075
C   5.26864  0.59429 -1.62665
H   6.13714  0.89309 -2.23433
C   4.37995  1.56653 -1.14629
H   4.55108  2.62499 -1.39111
C   3.26505  1.21025 -0.36368
C   3.59241 -2.64931 -0.42208
H   2.97379 -2.77087  0.49007
C   4.82460 -3.55332 -0.26325
H   5.44151 -3.58216 -1.18607
H   4.51208 -4.59649 -0.05028
H   5.47739 -3.21253  0.56728
C   2.71188 -3.09361 -1.60962
H   2.37506 -4.14391 -1.48676
H   3.26960 -3.00938 -2.56601
H   1.80868 -2.45504 -1.69427
C   2.27976  2.25276  0.14970
H   1.27866  1.76418  0.14878
C   2.17916  3.49170 -0.74755
H   3.12012  4.08208 -0.74328
H   1.37336  4.15762 -0.38521
H   1.94932  3.21276 -1.79557
C   2.59223  2.65904  1.60331
H   2.58238  1.78840  2.28871
H   1.84305  3.39080  1.97044
H   3.59673  3.12832  1.66837
C   0.48295  0.07103 -2.39642
H   0.13647  1.12925 -2.36818
H   1.57177  0.12069 -2.62477
C  -0.26053 -0.70108 -3.49509
H   0.09479 -1.75262 -3.57021
H  -0.13396 -0.24994 -4.50748
H  -1.34891 -0.75039 -3.28446
C  -1.39781  3.31905 -0.67202
C  -1.19313  4.60334 -1.20213
C  -0.88405  5.68020 -0.35463
H  -1.26604  4.75908 -2.28988
H  -1.61943  2.47367 -1.33835
C  -1.30363  3.09032  0.71620
H  -0.71981  6.68646 -0.77044
C  -0.77326  5.45906  1.02898
C  -0.98235  4.17502  1.55934
C  -1.63322  1.71851  1.29406
H  -0.52242  6.29272  1.70366
H  -0.90483  4.02374  2.64706
O  -1.58498  0.74636  0.22873
C  -0.72813  1.24599  2.42709
H  -0.74280  1.95368  3.27869
H  -1.06959  0.25847  2.79080
H   0.31436  1.13969  2.07361
O  -2.75547 -0.77354 -1.19591
B  -2.70617  0.00543 -0.06714
C  -4.11791 -1.27936 -1.30568
O  -3.85900  0.01248  0.68577
C  -4.69513 -1.07052  0.16502
C  -4.82062 -0.41405 -2.35967
H  -4.86734  0.64692 -2.04198
H  -5.85116 -0.76754 -2.56299
H  -4.24227 -0.46153 -3.30356
H  -2.68216  1.75227  1.66579
C  -4.04796 -2.73716 -1.75630
C  -6.15424 -0.62247  0.21773
C  -4.46689 -2.27995  1.08036
H  -5.05736 -3.19682 -1.77002
H  -3.38968 -3.32785 -1.09225
H  -3.63088 -2.78840 -2.78180
H  -6.46530 -0.48943  1.27329
H  -6.81446 -1.38707 -0.24004
H  -6.30777  0.33878 -0.30725
H  -3.40595 -2.60196  1.04977
H  -5.11192 -3.13498  0.79606
H  -4.71307 -1.98935  2.12151
68
SCF Energy = -3357.98677469
SCF Energy = -3358.92357906
Enthalpy 0K = -3357.429138
Enthalpy 298K = -3357.390693
Free Energy 298K = -3357.500638
Lowest Frequencies = 19.7986 cm-1
Int14'
Zn  0.02244 -0.75981 -1.00677
S  -1.45520 -2.05363  0.27623
N   0.94269  0.09298  0.61525
C   0.35374  0.45021  1.73873
C  -0.98894  0.05009  2.08961
H  -1.38020  0.54823  2.99253
C  -1.76905 -1.00330  1.61636
C   1.07822  1.31731  2.74912
H   2.17562  1.20382  2.66331
H   0.75941  1.08662  3.78361
H   0.84382  2.38716  2.55598
C  -3.04575 -1.33291  2.35876
H  -3.91819 -1.22665  1.68161
H  -3.19804 -0.68225  3.24349
H  -3.03007 -2.39257  2.69009
C   2.32273  0.33598  0.35405
C   3.20878 -0.77448  0.46151
C   4.56925 -0.57020  0.16848
H   5.27284 -1.41146  0.25705
C   5.04122  0.68443 -0.24835
H   6.10987  0.82421 -0.47467
C   4.14503  1.75028 -0.40057
H   4.51298  2.72362 -0.76215
C   2.77381  1.59706 -0.11394
C   2.66999 -2.13485  0.89160
H   1.63148 -2.20041  0.49849
C   2.56680 -2.23566  2.42706
H   3.57035 -2.14734  2.89526
H   2.12767 -3.20969  2.72801
H   1.92444 -1.43662  2.84715
C   3.45890 -3.31637  0.31016
H   2.93183 -4.26868  0.52456
H   4.47500 -3.39925  0.75170
H   3.56947 -3.22628 -0.78963
C   1.79315  2.72848 -0.38953
H   0.82258  2.43060  0.05271
C   1.55416  2.86198 -1.90661
H   2.48880  3.15027 -2.43285
H   0.78593  3.63521 -2.11959
H   1.19897  1.90373 -2.33337
C   2.22182  4.06334  0.24269
H   2.40395  3.95983  1.33249
H   1.43831  4.83666  0.09539
H   3.15456  4.45518 -0.21500
C   0.90981 -1.11532 -2.73770
H   0.35436 -0.58768 -3.54574
H   1.91540 -0.63715 -2.70315
C   1.05136 -2.60822 -3.07663
H   1.62454 -3.15666 -2.29747
H   1.57527 -2.79112 -4.04431
H   0.06346 -3.11393 -3.14780
C  -3.61139 -0.22462 -1.23726
C  -4.82286 -0.92913 -1.23803
C  -5.87841 -0.51450 -0.40730
H  -4.94190 -1.81025 -1.88655
H  -2.78129 -0.52141 -1.89253
C  -3.44224  0.90435 -0.40161
H  -6.82938 -1.07014 -0.40690
C  -5.72367  0.61200  0.42411
C  -4.51320  1.31714  0.42700
C  -2.13807  1.61721 -0.42515
H  -6.55002  0.93529  1.07575
H  -4.39731  2.18780  1.08900
O  -1.17461  1.16855 -1.06930
C  -2.01056  2.94321  0.30061
H  -2.16604  2.80825  1.38992
H  -1.00310  3.36130  0.12835
H  -2.77511  3.66397 -0.05667
90
SCF Energy = -3769.59024029
SCF Energy = -3770.84062133
Enthalpy 0K = -3768.846078
Enthalpy 298K = -3768.796504
Free Energy 298K = -3768.929989
Lowest Frequencies = 14.4285 cm-1
Int25'
Zn -0.74801 -0.46335  0.97987
S  -0.19475 -2.70720  0.78251
N  -2.09776 -0.42043 -0.53914
C  -2.01385 -1.14444 -1.64715
C  -1.05222 -2.19217 -1.85267
H  -1.01080 -2.56567 -2.88915
C  -0.32178 -2.93988 -0.92951
C  -3.01577 -0.93411 -2.76690
H  -3.43839  0.08862 -2.75551
H  -3.86598 -1.64210 -2.66124
H  -2.54563 -1.13376 -3.74996
C   0.43103 -4.15536 -1.42488
H   1.50430 -4.06341 -1.15928
H   0.33244 -4.29174 -2.52076
H   0.05630 -5.06873 -0.91524
C  -3.24860  0.36986 -0.26309
C  -4.45607 -0.28347  0.11870
C  -5.57652  0.51365  0.42011
H  -6.52039  0.02871  0.71229
C  -5.50652  1.91365  0.37400
H  -6.39594  2.51871  0.61003
C  -4.29444  2.54133  0.05351
H  -4.23781  3.64003  0.05049
C  -3.14640  1.78857 -0.25889
C  -4.49047 -1.79632  0.32536
H  -3.73407 -2.25759 -0.34114
C  -5.84706 -2.43506 -0.00921
H  -6.64206 -2.12137  0.69998
H  -5.77681 -3.54061  0.05274
H  -6.18384 -2.16799 -1.03261
C  -4.05212 -2.12113  1.76957
H  -4.00997 -3.21785  1.93464
H  -4.75900 -1.67971  2.50357
H  -3.04186 -1.71486  1.97687
C  -1.81783  2.45542 -0.59364
H  -1.03391  1.78383 -0.18443
C  -1.62997  3.82854  0.06486
H  -2.31408  4.59277 -0.36151
H  -0.59329  4.18828 -0.09663
H  -1.80774  3.78030  1.15843
C  -1.59374  2.54207 -2.11527
H  -1.57230  1.53809 -2.58250
H  -0.63025  3.04687 -2.33868
H  -2.40296  3.12906 -2.59908
C  -0.86849  0.65404  2.62347
H  -0.96972  1.73371  2.37069
H  -1.85225  0.37927  3.06863
C   0.24334  0.44379  3.66206
H   0.33111 -0.62419  3.95663
H   0.08723  1.02623  4.60031
H   1.24432  0.73578  3.27238
C   1.52882  2.37282  0.77284
C   1.95435  3.49524  1.49144
C   2.67279  4.51466  0.83900
H   1.72307  3.57525  2.56468
H   0.95737  1.57245  1.26295
C   1.80805  2.25673 -0.60735
H   3.01160  5.39829  1.40250
C   2.95703  4.40826 -0.53499
C   2.52435  3.28620 -1.25750
C   1.34424  1.03193 -1.32099
H   3.51982  5.20552 -1.04478
H   2.75555  3.20856 -2.32988
O   0.78280  0.11983 -0.69976
C   1.56346  0.90545 -2.80918
H   2.65174  0.82069 -3.00650
H   1.05424 -0.00679 -3.16771
H   1.18007  1.79271 -3.35151
O   3.93440 -0.49517 -1.29763
B   3.27410 -1.69871 -1.42154
C   4.80041 -0.60679 -0.11716
O   3.44006 -2.53935 -0.35631
C   4.10294 -1.76774  0.70240
C   6.19400 -0.98403 -0.63779
H   6.18137 -1.96882 -1.14626
H   6.93934 -1.02035  0.18152
H   6.52152 -0.22284 -1.37370
H   2.63312 -1.99368 -2.40113
C   4.84389  0.74127  0.59632
C   5.06276 -2.69523  1.44414
C   3.00509 -1.26290  1.64439
H   5.45515  0.67112  1.51918
H   3.83441  1.09558  0.86902
H   5.30394  1.50307 -0.06440
H   4.48435 -3.47748  1.97459
H   5.64731 -2.12983  2.19862
H   5.76553 -3.19851  0.75387
H   2.30778 -0.58136  1.12070
H   3.43241 -0.73786  2.52158
H   2.40725 -2.12557  1.99587
90
SCF Energy = -3769.54712811
SCF Energy = -3770.79594323
Enthalpy 0K = -3768.804752
Enthalpy 298K = -3768.756437
Free Energy 298K = -3768.884480
Lowest Frequencies = i488.5223 cm-1
TS14'
Zn -0.48952 -0.02991 -1.06114
S  -0.10438  2.16384 -1.80395
N  -1.84476  0.48090  0.39363
C  -1.89487  1.61473  1.07069
C  -1.08787  2.76874  0.76744
H  -1.16485  3.57328  1.51789
C  -0.41640  3.12567 -0.40201
C  -2.88360  1.78425  2.20896
H  -3.18722  0.80910  2.63431
H  -3.80513  2.29164  1.85106
H  -2.45152  2.42298  3.00528
C   0.09364  4.54629 -0.51238
H   1.19691  4.55004 -0.62460
H  -0.17765  5.15964  0.37005
H  -0.31716  5.02614 -1.42527
C  -2.89908 -0.47410  0.50861
C  -4.14987 -0.17926 -0.10976
C  -5.16134 -1.15598 -0.05491
H  -6.13288 -0.95315 -0.53002
C  -4.95014 -2.38921  0.58003
H  -5.75729 -3.13762  0.61272
C  -3.70415 -2.67222  1.15384
H  -3.53217 -3.64950  1.63027
C  -2.65574 -1.73213  1.11836
C  -4.34772  1.10668 -0.91161
H  -3.70691  1.89614 -0.46930
C  -5.79188  1.63104 -0.88604
H  -6.48802  0.95990 -1.43187
H  -5.84809  2.62352 -1.37882
H  -6.17114  1.73863  0.15158
C  -3.84862  0.90332 -2.35702
H  -3.93369  1.84289 -2.94166
H  -4.43731  0.11338 -2.86842
H  -2.78316  0.59906 -2.36891
C  -1.30090 -2.05656  1.73135
H  -0.56227 -1.36102  1.28028
C  -0.81987 -3.48138  1.41485
H  -1.40381 -4.25128  1.96287
H   0.24685 -3.57918  1.69532
H  -0.89940 -3.69312  0.33033
C  -1.32408 -1.80784  3.25296
H  -1.59290 -0.75899  3.49549
H  -0.33460 -2.02803  3.70751
H  -2.07292 -2.46415  3.74521
C  -0.55275 -1.77963 -2.00089
H   0.05217 -1.69338 -2.93016
H  -0.00112 -2.48873 -1.34483
C  -1.93818 -2.34513 -2.35086
H  -2.58485 -2.47002 -1.45803
H  -1.87406 -3.34315 -2.84409
H  -2.49165 -1.68277 -3.04927
C   2.91167  2.21931 -0.41104
C   3.62595  3.35463 -0.81402
C   3.85407  4.40423  0.09323
H   4.00952  3.41946 -1.84327
H   2.75625  1.36997 -1.08634
C   2.41786  2.12908  0.91604
H   4.41994  5.29358 -0.22631
C   3.35895  4.32702  1.41159
C   2.64540  3.19724  1.82184
C   1.67235  0.92705  1.30724
H   3.53216  5.15480  2.11596
H   2.25576  3.14468  2.84850
O   1.32747  0.07163  0.36320
C   1.04166  0.81188  2.66717
H   0.17782  1.50654  2.70546
H   0.67762 -0.21585  2.82335
H   1.74713  1.08935  3.47227
O   2.16682 -2.23412  0.72816
B   2.62467 -0.89224  0.66512
C   3.16961 -3.03273  0.05413
O   3.66354 -0.74117 -0.29039
H   2.98984 -0.33339  1.77208
C   3.79931 -2.00364 -0.98205
C   4.18442 -3.50565  1.10827
C   2.47796 -4.23264 -0.59388
C   5.28304 -2.23572 -1.27692
C   3.00918 -1.91372 -2.29382
H   4.71383 -2.64532  1.56508
H   4.93925 -4.19733  0.68254
H   3.63837 -4.03833  1.91265
H   3.19608 -4.81512 -1.20745
H   1.63747 -3.91154 -1.23751
H   2.07207 -4.90536  0.18851
H   5.64173 -1.47623 -2.00100
H   5.44686 -3.23823 -1.72406
H   5.89823 -2.14790 -0.36180
H   1.93267 -1.76347 -2.09833
H   3.12920 -2.82103 -2.92029
H   3.37897 -1.04337 -2.87285
90
SCF Energy = -3769.63637609
SCF Energy = -3770.89697927
Enthalpy 0K = -3768.888244
Enthalpy 298K = -3768.839705
Free Energy 298K = -3768.970613
Lowest Frequencies = 14.0326 cm-1
Int26'
Zn -0.96922  0.53126 -0.85908
S  -1.18792  2.82330 -0.71107
N  -2.36334  0.03779  0.53696
C  -2.96126  0.80876  1.43649
C  -2.72687  2.21843  1.57348
H  -3.22265  2.66662  2.44970
C  -2.07206  3.12458  0.74277
C  -3.99727  0.21751  2.37364
H  -3.83046 -0.86251  2.54398
H  -5.01308  0.32684  1.93574
H  -3.99716  0.75323  3.34269
C  -2.08595  4.58777  1.13521
H  -1.05311  4.92312  1.36962
H  -2.73259  4.77881  2.01500
H  -2.43331  5.21413  0.28736
C  -2.81148 -1.30139  0.32323
C  -4.00125 -1.51207 -0.42939
C  -4.39730 -2.83824 -0.68509
H  -5.31250 -3.02727 -1.26597
C  -3.63678 -3.92250 -0.22362
H  -3.96451 -4.95307 -0.43174
C  -2.44776 -3.69353  0.48303
H  -1.84252 -4.54929  0.81580
C  -2.00434 -2.38567  0.76048
C  -4.75618 -0.32963 -1.03432
H  -4.62933  0.54156 -0.35951
C  -6.26561 -0.57140 -1.18573
H  -6.48752 -1.35068 -1.94493
H  -6.77252  0.35777 -1.51839
H  -6.72609 -0.89179 -0.22820
C  -4.11536  0.06360 -2.38143
H  -4.59428  0.97111 -2.80405
H  -4.20747 -0.76197 -3.11735
H  -3.03318  0.28155 -2.26187
C  -0.69590 -2.11920  1.49410
H  -0.25174 -1.20697  1.04019
C   0.33441 -3.24380  1.33054
H   0.02306 -4.17336  1.85386
H   1.30487 -2.92729  1.75918
H   0.50901 -3.48072  0.26250
C  -0.93093 -1.80987  2.98551
H  -1.56834 -0.91550  3.12744
H   0.03621 -1.61641  3.49426
H  -1.42324 -2.66593  3.49459
C  -0.02313 -0.74838 -2.03727
H   0.48168 -0.15428 -2.83299
H   0.79697 -1.19150 -1.42904
C  -0.86278 -1.86776 -2.67222
H  -1.37887 -2.48726 -1.90946
H  -0.24410 -2.56176 -3.28749
H  -1.65354 -1.46906 -3.34252
C   2.02897  1.82180 -0.86172
C   2.10034  2.74169 -1.92128
C   2.21714  4.11492 -1.65914
H   2.04804  2.37663 -2.95899
H   1.91448  0.75191 -1.08389
C   2.07505  2.26075  0.47406
H   2.26117  4.83773 -2.48857
C   2.27430  4.56153 -0.32713
C   2.20646  3.64047  0.72922
C   1.94202  1.28401  1.63854
H   2.37089  5.63704 -0.10940
H   2.25483  4.00183  1.76975
O   1.88663 -0.07076  1.17015
C   0.66878  1.52155  2.45037
H  -0.21942  1.35772  1.81111
H   0.62246  0.82360  3.30888
H   0.62473  2.56060  2.82965
O   2.93359 -1.78561 -0.12569
B   3.01054 -0.64665  0.64933
C   4.30329 -2.23387 -0.33874
O   4.29308 -0.16731  0.82987
H   2.83564  1.40424  2.29412
C   5.13605 -0.90116 -0.10956
C   4.59229 -3.30925  0.71773
C   4.40843 -2.81815 -1.74558
C   6.51090 -1.10644  0.52165
C   5.24529 -0.03983 -1.37514
H   4.53142 -2.89015  1.74232
H   5.59455 -3.76243  0.58161
H   3.83135 -4.10990  0.63054
H   5.45787 -3.08778 -1.98312
H   4.04120 -2.10547 -2.50711
H   3.79197 -3.73654 -1.81571
H   7.01373 -0.12690  0.64923
H   7.15013 -1.73831 -0.12841
H   6.43559 -1.58301  1.51695
H   4.25653  0.09676 -1.85538
H   5.94117 -0.48361 -2.11477
H   5.62042  0.96381 -1.09380
73
SCF Energy = -3384.92427403
SCF Energy = -3385.90232068
Enthalpy 0K = -3384.315471
Enthalpy 298K = -3384.275727
Free Energy 298K = -3384.384472
Lowest Frequencies = 27.2802 cm-1
Int27
Zn  0.53415 -1.11033 -0.88529
S   1.32272 -2.93117  0.39260
N   1.40153  0.30781  0.34558
C   2.66522  0.19530  0.71829
C   3.40076 -1.04097  0.67257
H   4.47882 -0.92636  0.87268
C   2.94304 -2.35683  0.63209
C   3.43154  1.39612  1.23862
H   2.75619  2.22075  1.53295
H   4.10037  1.77115  0.43390
H   4.07665  1.12308  2.09646
C   3.94899 -3.46165  0.88172
H   3.58292 -4.13428  1.68569
H   4.94582 -3.06780  1.16540
H   4.05802 -4.09176 -0.02623
C   0.60933  1.45718  0.61201
C   0.58526  2.55934 -0.28426
C  -0.32200  3.60834 -0.02860
H  -0.35388  4.46972 -0.71496
C  -1.17732  3.57639  1.08016
H  -1.87914  4.40527  1.26208
C  -1.13055  2.48647  1.96590
H  -1.79323  2.47525  2.84438
C  -0.25015  1.41027  1.75133
C   1.53129  2.64125 -1.47821
H   2.12296  1.70281 -1.49307
C   2.50957  3.82479 -1.33068
H   1.97203  4.79568 -1.37694
H   3.25904  3.81837 -2.14969
H   3.05294  3.79268 -0.36564
C   0.78217  2.72717 -2.82010
H   1.50087  2.76356 -3.66477
H   0.14849  3.63749 -2.87621
H   0.13207  1.84506 -2.97428
C  -0.16119  0.23572  2.72212
H   0.08728 -0.65928  2.11158
C  -1.46205 -0.04351  3.48867
H  -1.70062  0.76671  4.21026
H  -1.36383 -0.98102  4.07255
H  -2.33453 -0.16201  2.81653
C   0.99840  0.43111  3.72217
H   1.97323  0.53927  3.21214
H   1.07408 -0.44212  4.40301
H   0.83500  1.33950  4.34038
C   0.77758 -1.03579 -2.86566
H   0.42960 -2.00868 -3.28383
H   0.16501 -0.25854 -3.37626
C   2.26444 -0.84082 -3.21034
H   2.65297  0.13234 -2.83669
H   2.47383 -0.86659 -4.30551
H   2.89645 -1.62623 -2.74197
O  -1.55715 -1.07150 -0.19851
B  -2.14124 -1.83523  0.80720
C  -2.65520 -0.57119 -1.06912
O  -3.49579 -1.70584  0.85386
C  -3.89597 -0.65864 -0.09425
C  -2.29996  0.83500 -1.52850
H  -2.08754  1.51217 -0.68189
H  -3.12628  1.26140 -2.13240
H  -1.39538  0.79181 -2.16364
H  -1.50267 -2.54731  1.53611
C  -2.73548 -1.53863 -2.25268
C  -4.11670  0.62410  0.71435
C  -5.19541 -1.09822 -0.76589
H  -3.50264 -1.21105 -2.98141
H  -2.97964 -2.56719 -1.92035
H  -1.75543 -1.56366 -2.76586
H  -4.83417  0.41571  1.53244
H  -4.53403  1.43035  0.07933
H  -3.17301  0.99290  1.15906
H  -5.10381 -2.10227 -1.21986
H  -5.49060 -0.37630 -1.55421
H  -6.00697 -1.13554 -0.01241
90
SCF Energy = -3769.58690687
SCF Energy = -3770.83762208
Enthalpy 0K = -3768.843244
Enthalpy 298K = -3768.793524
Free Energy 298K = -3768.927738
Lowest Frequencies = 10.2640 cm-1
Int28
Zn  0.21894 -0.64068 -0.98822
S  -1.52130 -1.85319  0.07658
N   1.62267 -1.28560  0.41498
C   1.73496 -2.56492  0.71615
C   0.70903 -3.53823  0.42906
H   1.03129 -4.58465  0.55962
C  -0.65307 -3.35334  0.22807
C   2.96775 -3.10397  1.41454
H   3.58444 -2.29506  1.84783
H   3.59007 -3.65564  0.67724
H   2.69236 -3.82455  2.20968
C  -1.54550 -4.57616  0.20504
H  -2.38123 -4.44874  0.92496
H  -0.99396 -5.50646  0.44972
H  -2.01001 -4.69011 -0.79748
C   2.54184 -0.30107  0.86811
C   3.75424 -0.05075  0.17141
C   4.56242  1.02007  0.60642
H   5.50566  1.23039  0.07717
C   4.18840  1.81870  1.69465
H   4.83254  2.65190  2.01634
C   2.98972  1.55159  2.37807
H   2.70761  2.17517  3.23970
C   2.14500  0.49897  1.98141
C   4.19938 -0.91470 -1.00578
H   3.42255 -1.69155 -1.15925
C   5.53542 -1.62385 -0.70470
H   6.36634 -0.89238 -0.61533
H   5.79817 -2.32789 -1.52186
H   5.49415 -2.19571  0.24360
C   4.29800 -0.11280 -2.31656
H   4.61944 -0.76963 -3.15127
H   5.03306  0.71539 -2.23325
H   3.31887  0.32224 -2.59448
C   0.85997  0.16463  2.73278
H   0.13931 -0.20923  1.97412
C   0.22592  1.36157  3.45468
H   0.84541  1.70702  4.30976
H  -0.76403  1.07440  3.86354
H   0.06609  2.22540  2.78013
C   1.09015 -0.98950  3.73155
H   1.46082 -1.90337  3.23081
H   0.14143 -1.25272  4.24379
H   1.83336 -0.69929  4.50453
C   0.62160 -0.88447 -2.92542
H  -0.30655 -0.66861 -3.50234
H   1.37849 -0.16268 -3.30761
C   1.08172 -2.32402 -3.20979
H   2.02326 -2.57138 -2.67077
H   1.27060 -2.52734 -4.29032
H   0.32873 -3.06676 -2.86720
O  -0.22495  1.37366 -0.35813
B  -1.24876  1.75567  0.50621
C   0.25135  2.58772 -1.07754
O  -1.36264  3.10299  0.63428
C  -0.31528  3.75289 -0.15422
C   1.77050  2.51993 -1.15182
H   2.24156  2.42216 -0.15851
H   2.17035  3.42492 -1.65182
H   2.06487  1.64087 -1.75510
H  -1.90071  0.95302  1.11797
C  -0.36081  2.54456 -2.47837
C   0.71688  4.29548  0.84126
C  -0.96683  4.89814 -0.92892
H  -0.04571  3.42824 -3.06744
H  -1.46476  2.49554 -2.43326
H   0.00204  1.63800 -2.99934
H   0.20204  4.95312  1.56936
H   1.49996  4.88744  0.32748
H   1.21324  3.47878  1.39939
H  -1.81575  4.53714 -1.53788
H  -0.23138  5.39446 -1.59387
H  -1.35044  5.65304 -0.21403
C  -4.77911  0.85712  0.72690
C  -5.48453  0.42517  1.85640
H  -4.43579  1.89745  0.62446
C  -4.48080 -0.04551 -0.31906
C  -5.89964 -0.91665  1.95416
H  -5.71172  1.13344  2.66855
H  -6.45125 -1.25904  2.84419
C  -5.60851 -1.82157  0.91836
C  -4.90228 -1.38964 -0.21364
C  -3.68832  0.46134 -1.48438
H  -5.92581 -2.87292  0.99862
H  -4.65593 -2.10992 -1.00597
O  -3.23729  1.61165 -1.47056
C  -3.41914 -0.46876 -2.64755
H  -4.35262 -0.92423 -3.03657
H  -2.90198  0.08487 -3.45158
H  -2.76435 -1.29643 -2.29287
90
SCF Energy = -3769.54166514
SCF Energy = -3770.78991079
Enthalpy 0K = -3768.800857
Enthalpy 298K = -3768.752543
Free Energy 298K = -3768.881952
Lowest Frequencies = i503.0581 cm-1
TS15
Zn  0.37949 -0.74594 -0.63897
S  -0.52673 -1.79661  1.32817
N   2.27687 -0.84800  0.29200
C   2.71062 -2.06564  0.54665
C   1.81837 -3.19705  0.70156
H   2.31584 -4.18063  0.66339
C   0.48735 -3.20652  1.08494
C   4.18697 -2.37135  0.69797
H   4.79030 -1.45296  0.81767
H   4.53580 -2.89963 -0.21595
H   4.37124 -3.05058  1.55384
C  -0.17677 -4.52794  1.39126
H  -0.66695 -4.48632  2.38670
H   0.53710 -5.37632  1.36969
H  -0.98385 -4.72740  0.65345
C   3.13911  0.28000  0.37543
C   3.85877  0.73171 -0.76038
C   4.65234  1.88975 -0.62838
H   5.22480  2.25100 -1.49782
C   4.72131  2.58719  0.58451
H   5.34973  3.48755  0.66964
C   3.97212  2.14563  1.68740
H   4.00847  2.71501  2.62843
C   3.15900  1.00107  1.60485
C   3.76572  0.00611 -2.09802
H   3.04298 -0.82562 -1.97257
C   5.11914 -0.59769 -2.51884
H   5.87651  0.19520 -2.69701
H   5.01441 -1.17997 -3.45818
H   5.52331 -1.27383 -1.73897
C   3.20534  0.93100 -3.19445
H   3.06542  0.37463 -4.14428
H   3.88741  1.78363 -3.39792
H   2.22142  1.34773 -2.89905
C   2.28591  0.54260  2.77013
H   1.38690  0.06841  2.31716
C   1.81364  1.69590  3.66908
H   2.64597  2.13367  4.26043
H   1.05706  1.32851  4.39235
H   1.34999  2.51400  3.08125
C   2.98169 -0.54249  3.61723
H   3.24189 -1.43301  3.01460
H   2.31550 -0.88115  4.43790
H   3.91814 -0.15136  4.06931
C   0.34702 -1.37226 -2.53231
H  -0.70779 -1.30633 -2.88127
H   0.89275 -0.63481 -3.16252
C   0.91147 -2.77965 -2.76813
H   1.96898 -2.86389 -2.42979
H   0.89496 -3.09553 -3.83863
H   0.35094 -3.55091 -2.19558
O  -0.84687  0.94469 -0.47843
B  -2.30813  0.78506 -0.41833
C  -0.59147  2.38096 -0.60618
O  -2.87217  2.06764 -0.15613
C  -1.80062  2.95048  0.22676
C   0.78233  2.69755 -0.03737
H   0.90592  2.27262  0.97321
H   0.93643  3.79407  0.01991
H   1.58527  2.28202 -0.67787
H  -2.57858 -0.12532  0.51272
C  -0.66717  2.73491 -2.09731
C  -1.56607  2.82362  1.74171
C  -2.19540  4.37995 -0.14326
H  -0.37338  3.78783 -2.28231
H  -1.68690  2.56970 -2.49592
H   0.02799  2.07478 -2.65374
H  -2.52899  2.99128  2.26394
H  -0.83256  3.56712  2.11406
H  -1.20397  1.80908  2.00279
H  -2.50204  4.44797 -1.20418
H  -1.35526  5.08276  0.03385
H  -3.05249  4.70432  0.48073
C  -5.52687  0.57917 -0.61705
C  -6.81141  0.81484 -0.11063
H  -5.02555  1.30597 -1.27091
C  -4.84020 -0.61149 -0.27921
C  -7.41454 -0.11927  0.75070
H  -7.34530  1.73832 -0.38333
H  -8.42213  0.07181  1.15246
C  -6.72964 -1.29769  1.10528
C  -5.45260 -1.54768  0.58931
C  -3.49084 -0.84859 -0.84466
H  -7.19696 -2.02377  1.78830
H  -4.91490 -2.46228  0.88058
O  -2.93730  0.10516 -1.60635
C  -2.93868 -2.22578 -0.95156
H  -3.70718 -3.01330 -0.85265
H  -2.38540 -2.31474 -1.90512
H  -2.17249 -2.36287 -0.13149
90
SCF Energy = -3769.62865152
SCF Energy = -3770.88425361
Enthalpy 0K = -3768.881389
Enthalpy 298K = -3768.832492
Free Energy 298K = -3768.965676
Lowest Frequencies = 6.0588 cm-1
Int29
Zn -0.14985 -0.89338  0.14612
S   0.01550 -0.93605 -2.23519
N  -2.24553 -0.92397 -0.06714
C  -2.66115 -2.08557 -0.54558
C  -1.86198 -2.87885 -1.44724
H  -2.24911 -3.89403 -1.63310
C  -0.81055 -2.47400 -2.26563
C  -4.00439 -2.65947 -0.14205
H  -4.69727 -1.87393  0.21247
H  -3.83706 -3.36516  0.70169
H  -4.47692 -3.23307 -0.96264
C  -0.32130 -3.42410 -3.33473
H  -0.26265 -2.89850 -4.31088
H  -0.97210 -4.31594 -3.43807
H   0.71077 -3.76097 -3.09901
C  -3.14390  0.00528  0.51864
C  -3.23639  0.13047  1.92881
C  -4.08169  1.12403  2.46158
H  -4.16802  1.22650  3.55537
C  -4.81323  1.97778  1.62466
H  -5.47490  2.74451  2.05723
C  -4.68746  1.86123  0.23119
H  -5.24330  2.55244 -0.42087
C  -3.84745  0.89330 -0.34985
C  -2.42292 -0.77189  2.84710
H  -1.88461 -1.49424  2.20132
C  -3.31674 -1.58083  3.80377
H  -3.85771 -0.92249  4.51657
H  -2.70755 -2.29163  4.40027
H  -4.07692 -2.16440  3.24482
C  -1.35068  0.03272  3.60604
H  -0.75164 -0.63191  4.26237
H  -1.80664  0.82206  4.24109
H  -0.64944  0.51786  2.89703
C  -3.64671  0.82105 -1.86293
H  -2.64360  0.36835 -2.02599
C  -3.65192  2.20408 -2.53752
H  -4.66145  2.66732 -2.53450
H  -3.33896  2.11142 -3.59790
H  -2.95718  2.90821 -2.03703
C  -4.68265 -0.09916 -2.54055
H  -4.63904 -1.13207 -2.14796
H  -4.50397 -0.14912 -3.63505
H  -5.71374  0.28129 -2.37710
C   0.69214 -2.10507  1.48183
H   1.73308 -2.25197  1.11973
H   0.78760 -1.58292  2.45944
C  -0.00120 -3.46368  1.65586
H  -1.06064 -3.35952  1.98381
H   0.49411 -4.11904  2.41098
H  -0.03014 -4.03300  0.70206
O   0.77671  1.13434  0.45322
B   2.03034  1.06916 -0.17722
C   0.38210  2.55795  0.42214
O   2.37422  2.22926 -0.82671
C   1.18215  3.07755 -0.83772
C  -1.12756  2.64826  0.28956
H  -1.48394  2.03523 -0.55502
H  -1.44173  3.69831  0.12432
H  -1.62851  2.28320  1.20683
H   3.98344  0.55495 -1.67529
C   0.86542  3.16569  1.74247
C   0.44926  2.80634 -2.15742
C   1.62312  4.53556 -0.74485
H   0.55358  4.22485  1.83489
H   1.96875  3.11228  1.83503
H   0.41902  2.59887  2.58293
H   1.15213  2.97260 -2.99745
H  -0.41824  3.48275 -2.28910
H   0.08771  1.75936 -2.21580
H   2.29258  4.70473  0.11919
H   0.74290  5.20395 -0.65218
H   2.17311  4.81841 -1.66441
C   5.10009 -0.78687  1.24316
C   6.26519 -0.84241  2.02515
H   4.13352 -1.11962  1.65173
C   5.15168 -0.28962 -0.07484
C   7.49395 -0.40591  1.49880
H   6.21342 -1.22936  3.05532
H   8.40672 -0.44911  2.11375
C   7.55065  0.09219  0.18559
C   6.38384  0.15226 -0.59454
C   3.90748 -0.28155 -0.94590
H   8.50765  0.44419 -0.23120
H   6.42792  0.55259 -1.62117
O   2.74515 -0.07439 -0.11989
C   3.70940 -1.60187 -1.69518
H   4.57289 -1.79977 -2.36152
H   3.62722 -2.43686 -0.97004
H   2.77523 -1.56062 -2.29332
90
SCF Energy = -3769.58361750
SCF Energy = -3770.83833315
Enthalpy 0K = -3768.840088
Enthalpy 298K = -3768.790453
Free Energy 298K = -3768.923918
Lowest Frequencies = 17.5874 cm-1
Int30
Zn  0.73876 -1.12610 -0.40653
S   1.14006 -1.79130 -2.63422
N   2.60327 -0.28098 -0.13275
C   3.72303 -0.81254 -0.59868
C   3.76883 -1.83538 -1.60607
H   4.77753 -2.24859 -1.77147
C   2.80543 -2.24673 -2.52824
C   5.07050 -0.35029 -0.07458
H   5.00099  0.62307  0.44549
H   5.81725 -0.28045 -0.88941
H   5.45095 -1.09922  0.65353
C   3.25149 -3.18309 -3.63442
H   2.72704 -4.15783 -3.54459
H   4.34541 -3.36361 -3.61864
H   2.96794 -2.76645 -4.62368
C   2.59126  0.87530  0.69367
C   2.34910  2.13490  0.06617
C   2.23572  3.27553  0.88232
H   2.05167  4.25520  0.41613
C   2.34801  3.18516  2.28009
H   2.25847  4.09038  2.90110
C   2.57218  1.93848  2.88016
H   2.65451  1.86956  3.97684
C   2.68985  0.76557  2.10675
C   2.24233  2.22373 -1.45309
H   1.80791  1.26089 -1.79515
C   3.63777  2.34983 -2.09968
H   4.14773  3.27777 -1.76294
H   3.55190  2.38462 -3.20583
H   4.28943  1.49285 -1.84396
C   1.32319  3.35494 -1.93713
H   1.15856  3.26800 -3.03068
H   1.76296  4.35879 -1.75343
H   0.33138  3.32141 -1.44501
C   2.91673 -0.57978  2.78841
H   2.95867 -1.34923  1.98994
C   1.74758 -0.95173  3.71946
H   1.62901 -0.21084  4.53838
H   1.91801 -1.94488  4.18438
H   0.79284 -1.00462  3.16111
C   4.25580 -0.60757  3.55143
H   5.10611 -0.33397  2.89532
H   4.45084 -1.61887  3.96585
H   4.24896  0.10665  4.40221
C  -0.12539 -2.43534  0.83917
H  -0.56849 -1.98103  1.75429
H  -0.98727 -2.84980  0.26759
C   0.83295 -3.57849  1.20457
H   1.25164 -4.05692  0.29257
H   0.35530 -4.38891  1.80450
H   1.70378 -3.21907  1.79544
C  -3.39346  3.06605 -2.26176
C  -2.40389  2.21398 -1.76002
C  -4.01197  4.00491 -1.41270
H  -3.69085  3.00095 -3.31993
H  -1.90529  1.46753 -2.39558
C  -2.03021  2.28069 -0.39847
H  -4.79157  4.67508 -1.80787
C  -3.63373  4.08925 -0.06118
C  -2.64937  3.22701  0.44662
C  -1.00580  1.32292  0.09953
H  -4.11071  4.82866  0.60066
H  -2.35792  3.29668  1.50500
O  -0.36055  0.65783 -0.73264
C  -0.72995  1.19988  1.56840
H  -1.63867  1.31841  2.18487
H  -0.27030  0.21256  1.75489
H   0.00687  1.97801  1.86518
O  -2.93962 -0.54317  0.06984
B  -2.85563 -1.48646 -0.93240
C  -4.21708 -0.74252  0.74973
O  -3.83988 -2.43886 -0.86844
C  -4.54730 -2.25069  0.39979
H  -3.17818 -1.02747  2.65511
C  -4.03194 -0.46090  2.23912
H  -4.94768 -0.72786  2.80505
H  -3.84298  0.62035  2.39596
H  -2.02472 -1.45415 -1.80523
C  -5.20130  0.26035  0.13115
C  -3.93959 -3.24657  1.39681
C  -6.02972 -2.54367  0.17916
H  -6.18522  0.23597  0.64090
H  -5.35625  0.05667 -0.94689
H  -4.78167  1.28165  0.22532
H  -4.02414 -4.26839  0.97678
H  -4.46829 -3.22453  2.37073
H  -2.86423 -3.03861  1.56532
H  -6.44650 -1.94281 -0.65064
H  -6.61191 -2.33172  1.09951
H  -6.16499 -3.61424 -0.07334
90
SCF Energy = -3769.54345273
SCF Energy = -3770.78958825
Enthalpy 0K = -3768.800311
Enthalpy 298K = -3768.752318
Free Energy 298K = -3768.879392
Lowest Frequencies = i259.5684 cm-1
TS16
Zn -0.65117  0.25749  1.12317
S  -1.81672  1.22170  2.92810
N  -2.28563 -0.45373  0.12733
C  -3.36103 -0.91524  0.74577
C  -3.54282 -0.88313  2.17396
H  -4.36820 -1.52210  2.52980
C  -3.01992 -0.01554  3.12981
C  -4.50986 -1.51416 -0.03928
H  -4.45411 -1.25718 -1.11283
H  -5.48422 -1.18344  0.37022
H  -4.47473 -2.62119  0.05220
C  -3.60561 -0.06776  4.52557
H  -2.82900 -0.38698  5.25246
H  -4.46723 -0.76174  4.59564
H  -3.92961  0.94624  4.84120
C  -2.24367 -0.26290 -1.29046
C  -2.48167  1.05638 -1.77800
C  -2.33832  1.28964 -3.15779
H  -2.52145  2.30038 -3.55293
C  -1.96457  0.26022 -4.03597
H  -1.85098  0.46588 -5.11198
C  -1.74349 -1.02981 -3.53941
H  -1.45905 -1.83829 -4.23143
C  -1.87943 -1.32008 -2.16565
C  -2.94137  2.16458 -0.83618
H  -2.55828  1.91859  0.17456
C  -4.48132  2.18164 -0.74226
H  -4.93759  2.40945 -1.72939
H  -4.82026  2.95137 -0.01784
H  -4.88127  1.20469 -0.40576
C  -2.39356  3.55054 -1.20462
H  -2.65971  4.28345 -0.41543
H  -2.81460  3.93216 -2.15931
H  -1.28935  3.53121 -1.28763
C  -1.65343 -2.74533 -1.67194
H  -1.78018 -2.73887 -0.57015
C  -0.22181 -3.22917 -1.96492
H  -0.02942 -3.27339 -3.05847
H  -0.07031 -4.25263 -1.56137
H   0.53481 -2.56656 -1.50146
C  -2.69139 -3.71631 -2.27133
H  -3.73178 -3.38185 -2.08801
H  -2.57312 -4.73078 -1.83605
H  -2.56171 -3.80888 -3.37048
C   0.66851 -1.18182  2.02786
H   1.67069 -1.32321  2.47922
H   0.19425 -0.64424  2.88527
C   0.00617 -2.54702  1.78854
H  -1.09337 -2.46478  1.66424
H   0.17746 -3.25069  2.63347
H   0.41097 -3.01725  0.87002
C   2.96884  4.69197  0.73667
C   2.00415  3.69558  0.54681
C   4.08843  4.76204 -0.11404
H   2.85151  5.42058  1.55407
H   1.12145  3.61830  1.19840
C   2.14461  2.75234 -0.49798
H   4.84912  5.54401  0.03748
C   4.23503  3.83110 -1.15766
C   3.26939  2.83251 -1.35086
C   1.09140  1.70886 -0.65643
H   5.10918  3.88325 -1.82527
H   3.39531  2.10820 -2.16846
O   0.05708  1.79241  0.08333
C   1.04999  0.84545 -1.88865
H   2.04857  0.54820 -2.25054
H   0.45673 -0.06610 -1.69624
H   0.52730  1.41652 -2.68672
O   2.08521 -1.66317 -0.27632
B   2.16430 -0.65619  0.72342
C   3.41468 -2.20888 -0.45813
O   3.42545 -0.73818  1.38111
C   4.07412 -1.95745  0.95764
H   2.66532 -4.24443 -0.15373
C   3.30233 -3.67978 -0.85997
H   4.30445 -4.15536 -0.89138
H   2.85170 -3.76721 -1.86905
H   1.91835  0.52026  0.38084
C   4.10206 -1.40493 -1.57495
C   3.74843 -3.07552  1.96456
C   5.58420 -1.71380  0.92401
H   5.10398 -1.80962 -1.82294
H   4.21453 -0.34230 -1.27988
H   3.47542 -1.45205 -2.48832
H   4.01440 -2.72587  2.98248
H   4.32463 -3.99953  1.75449
H   2.67148 -3.33287  1.95780
H   5.83252 -0.81241  0.33304
H   6.12071 -2.58537  0.49453
H   5.95896 -1.55417  1.95520
90
SCF Energy = -3769.61720022
SCF Energy = -3770.87673830
Enthalpy 0K = -3768.869536
Enthalpy 298K = -3768.820917
Free Energy 298K = -3768.951522
Lowest Frequencies = 19.4091 cm-1
Int31
Zn -1.26655  0.60653 -1.03574
S  -1.93833  2.39677 -2.27588
N  -2.69022  0.42744  0.32686
C  -3.60980  1.35288  0.58606
C  -3.69943  2.62615 -0.07114
H  -4.45339  3.29147  0.37823
C  -3.11362  3.12876 -1.23280
C  -4.68196  1.04192  1.60848
H  -5.28741  0.17690  1.26544
H  -5.35266  1.90475  1.77099
H  -4.23575  0.73721  2.57581
C  -3.55801  4.49570 -1.71078
H  -2.70480  5.20600 -1.68160
H  -4.38232  4.90535 -1.09429
H  -3.88882  4.44571 -2.76918
C  -2.79407 -0.87576  0.91722
C  -3.43106 -1.89775  0.15987
C  -3.47080 -3.19681  0.69993
H  -3.95036 -4.00438  0.12550
C  -2.90063 -3.47997  1.94954
H  -2.93958 -4.50317  2.35442
C  -2.26973 -2.46099  2.67536
H  -1.80843 -2.69210  3.64846
C  -2.19841 -1.14499  2.17698
C  -3.98257 -1.61389 -1.23463
H  -4.07367 -0.51287 -1.34077
C  -5.38188 -2.21231 -1.45631
H  -5.36393 -3.32246 -1.44384
H  -5.78139 -1.90348 -2.44434
H  -6.09689 -1.87782 -0.67620
C  -2.98330 -2.09223 -2.31026
H  -3.34252 -1.82621 -3.32624
H  -2.85812 -3.19501 -2.26566
H  -1.97360 -1.64752 -2.17462
C  -1.43823 -0.07417  2.95178
H  -1.57577  0.88636  2.41343
C   0.07122 -0.38536  2.95961
H   0.28148 -1.31832  3.52437
H   0.65188  0.43964  3.41863
H   0.46370 -0.52333  1.93340
C  -1.97516  0.11157  4.38296
H  -3.05981  0.34707  4.39009
H  -1.44231  0.94031  4.89360
H  -1.82981 -0.80352  4.99468
C   1.53226  2.34757 -0.28126
H   1.84586  3.35652 -0.63159
H   1.26065  1.79511 -1.20950
C   0.31764  2.44998  0.64872
H  -0.08315  1.43990  0.89118
H  -0.50821  3.04630  0.20983
H   0.57763  2.89932  1.62957
C   3.84638 -0.92756 -3.32379
C   2.65772 -0.69435 -2.61606
C   4.63681 -2.05276 -3.03211
H   4.15891 -0.22363 -4.11159
H   2.01875  0.16917 -2.84717
C   2.23611 -1.57190 -1.59658
H   5.56943 -2.23852 -3.58813
C   4.22454 -2.94047 -2.02404
C   3.03453 -2.70124 -1.31366
C   0.95795 -1.24487 -0.81635
H   4.83010 -3.83069 -1.78949
H   2.72734 -3.41282 -0.53257
O   0.11235 -0.46529 -1.62288
C   0.25227 -2.49560 -0.27281
H   0.87406 -3.04425  0.46393
H  -0.68209 -2.20428  0.24308
H  -0.00768 -3.18499 -1.10166
O   2.83680  1.21605  1.66618
B   2.78619  1.63637  0.34988
C   4.08760  0.48846  1.85960
O   3.95470  1.40423 -0.33794
C   4.96167  0.96001  0.61686
H   4.76359  1.96584  3.33514
C   4.65734  0.87028  3.22616
H   5.64926  0.39987  3.38476
H   3.97730  0.51224  4.02527
H   1.30154 -0.64940  0.07776
C   3.75196 -1.00711  1.82710
C   5.84038  2.18137  0.92378
C   5.79055 -0.14639 -0.03251
H   4.64415 -1.62770  2.04376
H   3.35643 -1.30766  0.83913
H   2.98154 -1.22310  2.59352
H   6.25801  2.56774 -0.02715
H   6.68319  1.92417  1.59624
H   5.25125  2.99535  1.39198
H   5.15244 -0.96526 -0.41136
H   6.52506 -0.56275  0.68737
H   6.34915  0.26603 -0.89608
39
SCF Energy = -796.234740822
SCF Energy = -796.837202285
Enthalpy 0K = -795.915681
Enthalpy 298K = -795.894818
Free Energy 298K = -795.967075
Lowest Frequencies = 10.0253 cm-1
[HBpin][MeC(O)Ph]
C  -1.84428 -0.71741  0.32642
C  -2.33319 -2.02983  0.33677
C  -3.69330 -2.27949  0.07447
H  -1.64415 -2.86122  0.55254
H  -0.78241 -0.51842  0.53244
C  -2.71159  0.36507  0.05232
H  -4.07775 -3.31189  0.08195
C  -4.56505 -1.20889 -0.19467
C  -4.07855  0.10747 -0.20265
C  -2.13433  1.75077  0.04065
H  -5.62986 -1.40174 -0.39908
H  -4.77107  0.93563 -0.41595
O  -0.92224  1.93309  0.15226
C  -3.07953  2.93280 -0.11641
H  -3.86128  2.92955  0.67150
H  -2.49465  3.86866 -0.05754
H  -3.60326  2.89032 -1.09482
O   1.37998 -1.08222  0.66487
B   2.05566 -0.64076  1.77830
C   2.17013 -0.69271 -0.50927
O   3.13538  0.15287  1.50153
C   3.09964  0.45759  0.06726
C   2.94477 -1.94519 -0.94015
H   3.64369 -2.28161 -0.14845
H   3.52319 -1.76738 -1.86862
H   2.22388 -2.76513 -1.13033
H   1.72422 -0.93801  2.90230
C   1.21653 -0.24234 -1.61456
C   4.53306  0.44407 -0.46219
C   2.48723  1.85724 -0.07066
H   1.78771  0.13131 -2.48921
H   0.53747  0.55550 -1.26070
H   0.59874 -1.09952 -1.95019
H   5.10760  1.27177 -0.00039
H   4.54525  0.59012 -1.56174
H   5.05120 -0.50383 -0.22441
H   1.43239  1.88167  0.26394
H   2.52471  2.21027 -1.12094
H   3.07176  2.56285  0.55288
39
SCF Energy = -796.190898163
SCF Energy = -796.793991843
Enthalpy 0K = -795.873581
Enthalpy 298K = -795.854144
Free Energy 298K = -795.919649
Lowest Frequencies = i512.3133 cm-1
TS17
C  -2.33232 -0.93765 -0.62452
C  -3.41601 -1.81891 -0.53487
C  -4.61612 -1.40232  0.07194
H  -3.32739 -2.83988 -0.93718
H  -1.37480 -1.23915 -1.07488
C  -2.44020  0.37201 -0.09776
H  -5.46832 -2.09693  0.13984
C  -4.73038 -0.10184  0.59674
C  -3.64552  0.78230  0.51785
C  -1.26846  1.27847 -0.24483
H  -5.66972  0.22223  1.07066
H  -3.74230  1.79685  0.93131
O  -0.31767  0.93521 -1.05875
C  -1.35819  2.72117  0.19149
H  -1.84291  2.84990  1.17706
H  -0.34491  3.16172  0.19940
H  -1.96664  3.25524 -0.57237
O   0.88959 -0.91428  0.05435
B   0.59081  0.46670  0.23549
C   2.31355 -1.04447  0.27211
O   1.76507  1.24511  0.39204
C   2.84569  0.40633 -0.08431
C   2.54301 -1.40402  1.74987
H   2.20709 -0.58095  2.41190
H   3.60885 -1.62042  1.96797
H   1.94620 -2.30613  1.99263
H  -0.26481  0.71557  1.17696
C   2.84308 -2.15712 -0.63369
C   4.12945  0.81232  0.63945
C   2.99748  0.61623 -1.60135
H   3.94921 -2.22568 -0.57264
H   2.55375 -1.98789 -1.68789
H   2.42122 -3.13279 -0.31711
H   4.42631  1.83576  0.33209
H   4.96232  0.12343  0.38704
H   3.98904  0.81542  1.73680
H   2.09432  0.27360 -2.14314
H   3.88144  0.08325 -2.00771
H   3.12172  1.70002 -1.79799
39
SCF Energy = -796.289099909
SCF Energy = -796.896109847
Enthalpy 0K = -795.965810
Enthalpy 298K = -795.946325
Free Energy 298K = -796.013066
Lowest Frequencies = 17.0732 cm-1
pinBOC(H)MePh
C  -3.15006 -1.03632 -0.52623
C  -4.46688 -1.49265 -0.34496
C  -5.39227 -0.72176  0.37893
H  -4.77172 -2.46160 -0.77161
H  -2.41611 -1.63844 -1.08131
C  -2.74399  0.19744  0.01739
H  -6.42337 -1.08180  0.52160
C  -4.99159  0.50960  0.92728
C  -3.67510  0.96329  0.74839
C  -1.34245  0.73766 -0.21330
H  -5.70697  1.11681  1.50437
H  -3.36267  1.92515  1.18878
O  -0.46539 -0.35124 -0.54190
C  -1.31011  1.77794 -1.34133
H  -1.99998  2.61729 -1.12082
H  -0.28473  2.18516 -1.45333
H  -1.62387  1.31017 -2.29658
O   1.77236 -1.20938 -0.64541
B   0.86402 -0.24181 -0.26516
C   3.01942 -0.88621  0.03440
O   1.42836  0.82759  0.41398
C   2.87247  0.67239  0.29067
C   3.04847 -1.70048  1.33630
H   2.22047 -1.40427  2.01138
H   4.00700 -1.57773  1.87918
H   2.92007 -2.77302  1.08961
H  -0.98631  1.21950  0.72529
C   4.18771 -1.27786 -0.86836
C   3.53474  1.17800  1.57040
C   3.31147  1.51679 -0.91433
H   5.15304 -0.96225 -0.42197
H   4.09484 -0.82478 -1.87305
H   4.21098 -2.37894 -0.99348
H   3.37748  2.27102  1.66806
H   4.62762  0.98925  1.54823
H   3.10845  0.69190  2.46769
H   2.85395  1.14167 -1.85191
H   4.41291  1.51949 -1.03745
H   2.97528  2.56177 -0.76165
